# Supplementary material for: Evaluation of Nontargeted Mass Spectral Data Acquisition Strategies for Water Analysis and Toxicity-Based Feature Prioritization by MS2Tox
Source: Environ Sci Technol. 2024 Sep 19;58(39):17406–18. doi: 10.1021/acs.est.4c02833 (PMC11447898; doi:10.1021/acs.est.4c02833)
Supplement: Supplementary file 2 — es4c02833_si_002.zip [file es4c02833_si_002.zip]

Archive with 8 entries (7 files):
- SI_results_files/
- __MACOSX/._SI_results_files
- SI_results_files/Table_S8_DDA_DIA_spiked_comparison_all.csv
- __MACOSX/SI_results_files/._Table_S8_DDA_DIA_spiked_comparison_all.csv
- SI_results_files/Table_S9_SpikedChemicals_AllToxConf.csv
- __MACOSX/SI_results_files/._Table_S9_SpikedChemicals_AllToxConf.csv
- SI_results_files/Table_S10_MatrixFeatures_ToxConfidence.csv
- __MACOSX/SI_results_files/._Table_S10_MatrixFeatures_ToxConfidence.csv
