# Supplementary material for: Evaluation of Nontargeted Mass Spectral Data Acquisition Strategies for Water Analysis and Toxicity-Based Feature Prioritization by MS2Tox
Source: Environ Sci Technol. 2024 Sep 19;58(39):17406–18. doi: 10.1021/acs.est.4c02833 (PMC11447898; doi:10.1021/acs.est.4c02833)
Supplement: Supplementary file 2 — es4c02833_si_002.zip [file es4c02833_si_002.zip › SI_results_files/Table_S8_DDA_DIA_spiked_comparison_all.csv]

Sample	Aq_mode	amount	group
Groundwater	DDA	92	CorrectFormulaPredicted
Groundwater	DIA	122	CorrectFormulaPredicted
LC-MS water	DDA	151	CorrectFormulaPredicted
LC-MS water	DIA	147	CorrectFormulaPredicted
Surface water	DDA	78	CorrectFormulaPredicted
Surface water	DIA	114	CorrectFormulaPredicted
Wastewater	DDA	61	CorrectFormulaPredicted
Wastewater	DIA	98	CorrectFormulaPredicted
Groundwater	DDA	56	CorrectFormulaRank1
Groundwater	DIA	63	CorrectFormulaRank1
LC-MS water	DDA	113	CorrectFormulaRank1
LC-MS water	DIA	88	CorrectFormulaRank1
Surface water	DDA	44	CorrectFormulaRank1
Surface water	DIA	56	CorrectFormulaRank1
Wastewater	DDA	40	CorrectFormulaRank1
Wastewater	DIA	53	CorrectFormulaRank1
Groundwater	DDA	81	CorrectStructurePredicted
Groundwater	DIA	96	CorrectStructurePredicted
LC-MS water	DDA	134	CorrectStructurePredicted
LC-MS water	DIA	117	CorrectStructurePredicted
Surface water	DDA	70	CorrectStructurePredicted
Surface water	DIA	88	CorrectStructurePredicted
Wastewater	DDA	51	CorrectStructurePredicted
Wastewater	DIA	69	CorrectStructurePredicted
Groundwater	DDA	63	CorrectStructureRank1
Groundwater	DIA	56	CorrectStructureRank1
LC-MS water	DDA	119	CorrectStructureRank1
LC-MS water	DIA	95	CorrectStructureRank1
Surface water	DDA	56	CorrectStructureRank1
Surface water	DIA	51	CorrectStructureRank1
Wastewater	DDA	37	CorrectStructureRank1
Wastewater	DIA	37	CorrectStructureRank1
Groundwater	DDA	77	CorrectStructureRank10
Groundwater	DIA	86	CorrectStructureRank10
LC-MS water	DDA	134	CorrectStructureRank10
LC-MS water	DIA	112	CorrectStructureRank10
Surface water	DDA	67	CorrectStructureRank10
Surface water	DIA	78	CorrectStructureRank10
Wastewater	DDA	46	CorrectStructureRank10
Wastewater	DIA	59	CorrectStructureRank10
Groundwater	DDA	133	MS1
Groundwater	DIA	143	MS1
LC-MS water	DDA	161	MS1
LC-MS water	DIA	161	MS1
Surface water	DDA	121	MS1
Surface water	DIA	135	MS1
Wastewater	DDA	102	MS1
Wastewater	DIA	113	MS1
Groundwater	DDA	102	MS2
Groundwater	DIA	143	MS2
LC-MS water	DDA	156	MS2
LC-MS water	DIA	161	MS2
Surface water	DDA	90	MS2
Surface water	DIA	135	MS2
Wastewater	DDA	71	MS2
Wastewater	DIA	113	MS2
Groundwater	DDA	101	PredictedFormulas
Groundwater	DIA	143	PredictedFormulas
LC-MS water	DDA	156	PredictedFormulas
LC-MS water	DIA	161	PredictedFormulas
Surface water	DDA	90	PredictedFormulas
Surface water	DIA	135	PredictedFormulas
Wastewater	DDA	71	PredictedFormulas
Wastewater	DIA	113	PredictedFormulas
Groundwater	DDA	84	PredictedStructures
Groundwater	DIA	113	PredictedStructures
LC-MS water	DDA	140	PredictedStructures
LC-MS water	DIA	129	PredictedStructures
Surface water	DDA	74	PredictedStructures
Surface water	DIA	102	PredictedStructures
Wastewater	DDA	58	PredictedStructures
Wastewater	DIA	79	PredictedStructures
