# Supplementary material for: Evaluation of Nontargeted Mass Spectral Data Acquisition Strategies for Water Analysis and Toxicity-Based Feature Prioritization by MS2Tox
Source: Environ Sci Technol. 2024 Sep 19;58(39):17406–18. doi: 10.1021/acs.est.4c02833 (PMC11447898; doi:10.1021/acs.est.4c02833)
Supplement: Supplementary file 2 — es4c02833_si_002.zip [file es4c02833_si_002.zip › SI_results_files/Table_S9_SpikedChemicals_AllToxConf.csv]

id	foldernumber	LC50_predicted	predform	adduct	aq_mode	sample	CombinedConfidence	rank	Average Rt(min)	Average Mz	ms2	ms1	orig_file	Sample_area	Sample_err	dtxsid	compounds	InChIKey_desalted	InChIKey	Chemical Formula	SMILES_Desalted	Mass	ret_time	ret_dev	formula_check	LC50_predicted_smiles	aver_tox
108	1	-0.5044615864753723	C7H6N2	[M-H]-	DDA	Ground water	3.8235840126775784	1	5.653	117.04601	50.00351:9267 56.08927:1713 63.77791:1765 90.03533:14497 97.93175:19597 99.9259:183290 100.9262:26094 116.89787:1855 116.92977:103254 116.93995:5236 117.04591:200342 117.929:6970 118.03011:5854 118.04183:22088 118.04934:16886	117.04613:19791492 118.04948:2248210 119.05284:0	221006_Gwspiked_oSPE_BEH_DDA_ESIneg_56	831117141.333333	24118806.0734256	DTXSID8024573	1H-Benzimidazole	HYZJCKYKOHLVJF-UHFFFAOYSA-N	HYZJCKYKOHLVJF-UHFFFAOYSA-N	C7H6N2	N1C=NC2=C1C=CC=C2	118.0531	5.52	0.133	correct formula	-0.5044615864753723	NA
1658	10	-1.9319006204605105	C8H12Cl2N4O	[M-H]-	DDA	Ground water	1.8425166907796395	1	8.109	249.03229	57.03473:5364 58.02989:6915 59.01384:2651 62.96429:8285 65.03989:56909 69.0349:3459 73.0298:8101 75.02427:6748 75.04521:4618 78.95929:44965 78.98536:7552 79.95765:5361 80.98114:43066 81.03482:2623 81.98193:4390 82.97861:5365 83.05046:4975 93.03464:550688 94.03822:21340 94.96278:3524 95.05025:9792 96.95848:33668 97.06628:2470 108.0219:4760 109.06581:4644 110.06114:2330 111.08209:2764 121.06618:272…	249.03229:22925208 250.03564:5937956 251.039:0	221006_Gwspiked_oSPE_BEH_DDA_ESIneg_39	205180442.666667	4928876.05227047	DTXSID1048207	Diphenyl Phosphate	ASMQGLCHMVWBQR-UHFFFAOYSA-N	ASMQGLCHMVWBQR-UHFFFAOYSA-N	C12H11O4P	OP(=O)(OC1=CC=CC=C1)OC1=CC=CC=C1	250.0395	8.23	0.12100000000000044	incorrect formula	-1.79508638381958	NA
1730	13	-1.22386634349823	C10H14BO3PS	[M-H]-	DDA	Ground water	2.0022173897209656	1	6.004	254.04527	57.03449:5335 58.0297:10399 59.01384:4579 67.01899:2601 69.03459:3058 71.01382:2663 71.05045:17219 73.0298:2465 78.96584:104373 79.95765:8048 79.96533:2737 80.98085:15199 83.05046:6726 85.02973:4529 85.06636:2488 85.99967:34660 94.96279:2394 96.95861:83314 96.97654:21410 97.02933:4635 97.06577:6718 98.95469:13028 98.97203:5255 99.04553:2589 100.95128:11026 108.0219:2138 109.06581:5193 117.04593:2…	254.04527:38975828 255.04862:7057828 256.05198:20964588	221006_Gwspiked_oSPE_BEH_DDA_ESIneg_39	1737155498.66667	61815809.3740399	DTXSID5032442	Imidacloprid	YWTYJOPNNQFBPC-UHFFFAOYSA-N	YWTYJOPNNQFBPC-UHFFFAOYSA-N	C9H10ClN5O2	[O-][N+](=O)\N=C1/NCCN1CC1=CN=C(Cl)C=C1	255.052303	5.95	0.05399999999999938	incorrect formula	-0.24621304869651792	-0.07680924747480725
1878	15	-1.4767814874649048	C9H13BrO2S	[M-H]-	DDA	Ground water	1.567466383280044	1	7.892	262.97592	57.0345:4996 58.02964:8540 59.01384:3716 62.98897:1700 63.51331:1795 65.43165:1523 68.99582:2655 75.00894:2079 76.69662:1740 78.98536:5162 79.95766:2187 80.98086:73794 81.98194:5979 82.97861:4263 83.05047:3395 85.02932:2041 85.06594:1936 93.03468:5033 93.0713:1808 94.96279:4647 95.05027:6912 96.95862:41600 97.02985:2716 97.06577:4489 108.0219:2185 109.06582:3383 109.15636:1638 111.04566:2724 111.…	262.97592:25019204 263.97927:2663699 264.98263:435925	221006_Gwspiked_oSPE_BEH_DDA_ESIneg_39	228486453.333333	15874006.6715558	DTXSID6062599	Perfluoro-n-pentanoic acid	CXZGQIAOTKWCDB-UHFFFAOYSA-N	CXZGQIAOTKWCDB-UHFFFAOYSA-N	C5HF9O2	OC(=O)C(F)(F)C(F)(F)C(F)(F)C(F)(F)F	263.9832859	8.06	0.16800000000000015	incorrect formula	-0.15887242555618286	NA
1944	17	-1.1559494733810425	C7H13BrN2O4	[M-H]-	DDA	Ground water	2.303623360765322	1	13.467	266.99854	57.03446:3345868 58.02984:3494472 58.03794:96877 69.03489:90744 70.03004:138139 71.05036:254359 72.04569:59920 80.02676:50234 83.05045:78954 85.06598:165708 92.05087:133536 97.06621:237760 99.08155:316658 109.06579:66308 111.08151:266339 113.09731:6557086 114.1006:501797 123.08151:3334261 124.07683:81972 124.08502:378091 125.09717:4394213 126.09289:350440 126.10038:416871 126.99601:919526 127.046…	266.99854:40190136 268.00189:7503220 269.00525:36590776	221006_Gwspiked_oSPE_BEH_DDA_ESIneg_39	618830869.333333	17938004.7329334	DTXSID6021824	Dichlorophene	MDNWOSOZYLHTCG-UHFFFAOYSA-N	MDNWOSOZYLHTCG-UHFFFAOYSA-N	C13H10Cl2O2	OC1=CC=C(Cl)C=C1CC1=CC(Cl)=CC=C1O	268.00578	13.49	0.022999999999999687	incorrect formula	-2.6630148887634277	NA
1962	18	-1.1781805753707886	C15H15N3O2	[M-H]-	DDA	Ground water	3.584411214156161	1	13.72	268.10892	57.03453:445302 58.00901:32383 58.02968:5556434 58.03772:74154 59.03307:121680 70.0301:103344 71.05045:33875 80.98081:30307 83.05046:61667 85.06594:30441 92.0509:209722 97.06577:24586 99.08154:207933 111.08146:45663 112.08482:26698 113.09738:736124 114.10067:528364 123.08166:96478 124.08502:73209 125.09718:141352 126.09288:25481 126.10045:98083 126.99592:355330 127.07669:76222 127.11288:1904412 1…	268.10892:32076184 269.11227:7959478 270.11563:0	221006_Gwspiked_oSPE_BEH_DDA_ESIneg_39	571119509.333333	27700629.5096808	DTXSID6021450	Disperse yellow 3	PXOZAFXVEWKXED-ISLYRVAYSA-N	PXOZAFXVEWKXED-ISLYRVAYSA-N	C15H15N3O2	CC(=O)NC1=CC=C(C=C1)\N=N\C1=C(O)C=CC(C)=C1	269.116427	13.73	0.009999999999999787	correct formula	-1.6593416929244995	NA
2114	19	-1.600761651992798	C9H15FN4O3S	[M-H]-	DDA	Ground water	1.7547030079612569	1	5.084	277.07663	57.03449:5521 59.01384:5404 61.97059:4733 63.9626:13682 64.0192:15005 65.01465:17873 65.03967:2601 71.01414:3371 72.9933:2459 73.02947:4744 75.00893:7160 77.96561:3719 78.96614:4753 78.98536:5481 79.95727:8150 80.98087:128851 81.04585:12593 81.98159:40806 82.97864:43803 83.01391:4473 83.05046:5482 91.04293:4244 93.03467:4102 94.96278:3139 96.95863:54968 97.06628:2658 99.04499:3970 106.04113:10879…	277.07663:15368249 278.07998:3262760 279.08334:3683764	221006_Gwspiked_oSPE_BEH_DDA_ESIneg_39	436004373.333333	10420897.2051273	DTXSID6021290	Sulfamethazine	ASWVTGNCAZCNNR-UHFFFAOYSA-N	ASWVTGNCAZCNNR-UHFFFAOYSA-N	C12H14N4O2S	CC1=CC(C)=NC(NS(=O)(=O)C2=CC=C(N)C=C2)=N1	278.083748	5.23	0.1460000000000008	incorrect formula	-0.8720219135284424	NA
1106	2	-2.320875883102417	C13H10O3	[M-H]-	DDA	Ground water	3.701883678428921	1	11.334	213.05586	57.03464:23287 58.00605:10917 58.02979:49919 59.01375:15730 65.03986:147754 67.01924:7892 69.03487:7117 71.01402:20272 71.05038:13713 72.02204:5545 73.02976:5433 75.02423:18961 79.95761:5540 80.98107:11470 83.05043:20177 84.02199:4959 85.02972:14779 85.06589:3563 92.95953:3200 92.96723:6183 92.99288:18773 93.03464:2664400 93.05103:16649 93.07461:5993 93.07847:11835 93.11173:4036 94.03823:139602 9…	213.05617:27020902 214.05952:6641872 215.06288:0	221006_Gwspiked_oSPE_BEH_DDA_ESIneg_56	699068565.333333	16464888.0348676	DTXSID1038321	3-Phenoxybenzoic acid	NXTDJHZGHOFSQG-UHFFFAOYSA-N	NXTDJHZGHOFSQG-UHFFFAOYSA-N	C13H10O3	OC(=O)C1=CC(OC2=CC=CC=C2)=CC=C1	214.06299	11.49	0.15600000000000058	correct formula	-1.6460129022598269	NA
1106	2	-2.320875883102417	C13H10O3	[M-H]-	DDA	Ground water	3.701883678428921	1	11.334	213.05586	57.03464:23287 58.00605:10917 58.02979:49919 59.01375:15730 65.03986:147754 67.01924:7892 69.03487:7117 71.01402:20272 71.05038:13713 72.02204:5545 73.02976:5433 75.02423:18961 79.95761:5540 80.98107:11470 83.05043:20177 84.02199:4959 85.02972:14779 85.06589:3563 92.95953:3200 92.96723:6183 92.99288:18773 93.03464:2664400 93.05103:16649 93.07461:5993 93.07847:11835 93.11173:4036 94.03823:139602 9…	213.05617:27020902 214.05952:6641872 215.06288:0	221006_Gwspiked_oSPE_BEH_DDA_ESIneg_56	699068565.333333	16464888.0348676	DTXSID4047882	Phenyl 4-hydroxybenzoate	GJLNWLVPAHNBQN-UHFFFAOYSA-N	GJLNWLVPAHNBQN-UHFFFAOYSA-N	C13H10O3	OC1=CC=C(C=C1)C(=O)OC1=CC=CC=C1	214.06299	11.48	0.1460000000000008	correct formula	-2.1056859493255615	NA
2275	20	-1.9642839431762695	C13H18OS3	[M-H]-	DDA	Ground water	1.6740450634718929	1	11.072	285.04355	55.01878:5786 57.03454:41587 58.02969:117332 59.01383:7455 62.96402:17894 69.03458:5757 70.03004:4873 71.05049:84705 72.05357:4417 80.98083:26656 81.0348:4258 81.98192:7821 82.9786:11838 83.05055:21362 84.0216:4118 85.06603:113317 86.06937:6649 95.05025:7193 96.95857:17800 97.06588:18277 99.08161:243512 100.08484:22420 101.06076:6038 106.06628:3974 109.06579:5615 111.0816:29034 113.06051:4723 113…	285.04367:4927256 286.04702:1752917 287.05038:3593009	221006_Gwspiked_oSPE_BEH_DDA_ESIneg_39	74298125.3333333	3251047.5693532	DTXSID1021087	Oxazepam	ADIMAYPTOBDMTL-UHFFFAOYNA-N	ADIMAYPTOBDMTL-UHFFFAOYNA-N	C15H11ClN2O2	OC1N=C(C2=CC=CC=C2)C2=CC(Cl)=CC=C2NC1=O	286.05091	11.06	0.011999999999998678	incorrect formula	-1.4914557933807373	NA
2371	21	-0.5510860681533813	C12H18ClFN2O3	[M-H]-	DDA	Ground water	1.7777436431556548	1	12.927	291.09073	53.439:13315 54.18884:8593 57.03463:49462 58.0298:616411 59.01377:23101 65.03981:56038 67.03037:472016 68.03385:8287 69.03479:19218 70.02997:43272 71.05033:17604 72.04558:10384 80.02704:27436 81.03469:152614 83.05037:104184 84.04551:48846 85.0658:11581 86.06153:12165 91.05537:21534 93.035:110737 95.05063:56794 96.95853:24469 97.06622:112468 99.082:21667 100.0771:10130 106.04268:11564 107.0503:184…	291.09073:21804490 292.09408:5039618 293.09744:11789519	221006_Gwspiked_oSPE_BEH_DDA_ESIneg_39	275813056	9967733.37238271	DTXSID6046555	Climbazole	OWEGWHBOCFMBLP-UHFFFAOYNA-N	OWEGWHBOCFMBLP-UHFFFAOYNA-N	C15H17ClN2O2	CC(C)(C)C(=O)C(OC1=CC=C(Cl)C=C1)N1C=CN=C1	292.09786	12.9	0.026999999999999247	incorrect formula	-1.1034001111984253	NA
2416	22	-0.8849209547042847	C16H22O5	[M-H]-	DDA	Ground water	3.638994074992389	1	8.634	293.13934	50.91851:1749 57.0345:6963 58.02966:10303 58.5285:1674 59.01384:4246 59.15596:1571 63.80555:1721 69.03491:2824 71.05046:4097 73.02981:2599 78.98536:2168 79.95728:1941 80.98086:21136 81.03482:2063 81.98194:3610 82.97821:3014 83.05047:4558 85.02974:2167 88.59301:1941 93.03468:2442 94.96279:2595 95.05027:4559 96.95862:76022 99.04553:1793 100.95127:3029 107.05049:2448 108.0219:3524 109.02976:1937 109…	293.13943:5893586 294.14278:1914372 295.14614:0	221006_Gwspiked_oSPE_BEH_DDA_ESIneg_39	62532157.3333333	2558747.24945574	DTXSID50873160	Mono(2-ethyl-5-hydroxyhexyl)Phthalate (Mixture of Diastereomerms)	RYPQSGURZSTFSX-UHFFFAOYNA-N	RYPQSGURZSTFSX-UHFFFAOYNA-N	C16H22O5	CCC(CCC(C)O)COC(=O)C1=CC=CC=C1C(=O)O	294.14672	8.93	0.2959999999999994	correct formula	-0.5060003399848938	NA
2440	23	-1.0616695880889893	C11H12Cl2FNO3	[M-H]-	DDA	Ground water	1.7117042915328955	1	10.939	294.00943	55.019:9836 57.03448:16493 57.11317:12506 58.02988:26403 71.01411:243157 72.01714:12080 80.98119:23787 81.0348:12718 96.95855:202514 97.06626:13301 99.00901:22623 107.05046:24069 108.02192:33338 119.05041:9004 120.05794:22819 121.02948:31966 121.06608:41740 125.09715:15431 127.07667:24279 133.02992:11214 133.06618:19846 134.03778:56722 136.05342:18791 136.08922:77944 141.12891:15477 147.0453:9391…	294.00943:45854848 295.01278:16360844 296.01614:53813336	221006_Gwspiked_oSPE_BEH_DDA_ESIneg_39	466960384	17857166.4175013	DTXSID3037208	Diclofenac sodium salt	DCOPUUMXTXDBNB-UHFFFAOYSA-N	KPHWPUGNDIVLNH-UHFFFAOYSA-M	C14H11Cl2NO2	OC(=O)CC1=C(NC2=C(Cl)C=CC=C2Cl)C=CC=C1	295.01668	11.48	0.5410000000000004	incorrect formula	-1.8472834825515747	NA
2508	24	-0.6999413967132568	C13H19BFNO3S	[M-H]-	DDA	Ground water	2.1584761566803214	1	9.697	297.11295	57.03445:10303 58.02966:11481 59.01384:5163 65.03967:7109 71.01382:5269 71.05045:8370 73.02947:3030 78.96571:9930 78.98536:3240 80.96517:2408 80.98084:98714 81.98151:9351 82.97861:5409 83.05046:6724 85.06594:2661 87.0453:2312 93.03467:3072 95.05026:6287 96.95861:37670 96.97652:2789 97.06577:7333 101.0248:4179 103.05564:2769 106.04285:4617 107.0505:78198 108.05384:2735 109.06581:6560 111.08154:103…	297.11295:7749027 298.1163:2246807 299.11966:0	221006_Gwspiked_oSPE_BEH_DDA_ESIneg_39	164581077.333333	2170467.3872227	DTXSID0048183	rac Enterolactone	HVDGDHBAMCBBLR-UHFFFAOYNA-N	HVDGDHBAMCBBLR-WMLDXEAASA-N	C18H18O4	Oc1cccc(CC2COC(=O)C2Cc2cccc(O)c2)c1	298.12051	9.7	0.0030000000000001137	incorrect formula	-3.03798246383667	NA
2538	25	-1.9361340999603271	C4HF9O3S	[M-H]-	DDA	Ground water	3.9365095804131216	1	8.556	298.94312	57.03447:6903 58.02963:6845 59.01385:12275 63.96256:5313 71.01412:8450 71.05043:5038 79.92348:3987 79.94458:10244 79.95764:1405658 80.95693:6666 80.9808:293066 81.98194:30747 82.96113:34444 82.97864:14161 83.05043:3301 85.0297:4579 95.05023:2821 96.95852:34878 97.06625:3556 98.95618:369811 99.04496:4112 100.95123:8123 101.02476:8517 102.0279:2779 109.06638:5552 111.08205:8975 113.06113:3288 115.0…	298.94308:137786832 299.94643:11804194 300.94979:22818580	221006_Gwspiked_oSPE_BEH_DDA_ESIneg_39	1357013760	13147120.8037921	DTXSID3037707	Perfluoro-1-butanesulfonate	JGTNAGYHADQMCM-UHFFFAOYSA-N	LVTHXRLARFLXNR-UHFFFAOYSA-M	C4HF9O3S	OS(=O)(=O)C(F)(F)C(F)(F)C(F)(F)C(F)(F)F	299.9502729	8.71	0.1540000000000017	correct formula	-1.9361340999603271	NA
2637	26	-1.6052693128585815	C13H12F2N6O	[M-H]-	DDA	Ground water	3.9904464693414927	1	6.766	305.09692	55.03017:4983 57.03448:7858 59.01382:5538 65.99859:24353 66.00991:12387 67.03047:13086 67.74452:3136 67.99872:4735 68.01526:18222 68.02551:2276372 68.05172:5032 69.02263:14782 69.02901:33010 71.05044:2685 73.00871:59287 78.98534:3880 79.95764:6602 80.98084:91871 81.98192:7138 82.04131:7213 82.97859:6479 85.02972:3664 93.01492:99874 94.03009:13606 94.04123:47667 95.02538:4653 95.05024:3703 96.9585…	305.09692:93332080 306.10027:27214752 307.10363:0	221006_Gwspiked_oSPE_BEH_DDA_ESIneg_39	1732204544	53609878.0076693	DTXSID3020627	Fluconazole	RFHAOTPXVQNOHP-UHFFFAOYSA-N	RFHAOTPXVQNOHP-UHFFFAOYSA-N	C13H12F2N6O	OC(CN1C=NC=N1)(CN1C=NC=N1)C1=C(F)C=C(F)C=C1	306.104065	6.73	0.03599999999999959	correct formula	-1.6052693128585815	NA
2672	27	-1.173411846160889	C12H14F2O3S2	[M-H]-	DDA	Ground water	2.227186174125927	1	7.265	307.02817	57.0345:7929 58.02965:2123 59.01384:6806 63.96259:3186 67.01899:3033 68.02556:30626 69.02875:7154 69.0346:2104 71.05045:4718 73.02947:2049 79.9577:83673 80.96568:9108 80.98088:90848 81.03482:2564 81.98162:10824 82.97875:14466 83.05046:3335 85.02974:2469 87.00869:2780 88.06057:2010 94.96279:6923 95.01397:2739 95.05027:3655 96.95858:33126 97.02985:2603 97.06577:3621 101.03952:2624 107.04989:2789 10…	307.02817:5646910 308.03152:1598907 309.03488:934717	221006_Gwspiked_oSPE_BEH_DDA_ESIneg_39	71709426.6666667	1207126.80351541	DTXSID2042436	Sulisobenzone	CXVGEDCSTKKODG-UHFFFAOYSA-N	CXVGEDCSTKKODG-UHFFFAOYSA-N	C14H12O6S	COC1=C(C=C(C(=O)C2=CC=CC=C2)C(O)=C1)S(O)(=O)=O	308.03546	7.45	0.1850000000000005	incorrect formula	-1.218836784362793	NA
2807	28	-1.723389983177185	C11H14Cl3O2P	[M-H]-	DDA	Ground water	2.1803756110439845	1	9.925	312.97272	57.03447:27599 58.02981:18114 59.01383:10113 68.99581:7614 71.01413:4562 71.05044:3103 78.96571:18577 78.98535:11422 80.98078:111442 81.03474:16225 81.98192:9360 82.9786:3991 83.05039:20554 87.04529:6267 95.05025:8609 96.95855:58252 97.06576:12425 101.06072:13491 109.0658:9487 111.08147:178098 115.07697:9101 118.99259:112902 122.09801:5142 123.08223:4645 125.06112:4234 125.09719:216433 126.093:16…	312.97272:42493816 313.97607:6527999 314.97943:0	221006_Gwspiked_oSPE_BEH_DDA_ESIneg_39	341546773.333333	11267866.6727088	DTXSID3031862	Perfluoro-n-hexanoic acid	PXUULQAPEKKVAH-UHFFFAOYSA-N	PXUULQAPEKKVAH-UHFFFAOYSA-N	C6HF11O2	OC(=O)C(F)(F)C(F)(F)C(F)(F)C(F)(F)C(F)(F)F	313.9800919	10.1	0.17499999999999893	incorrect formula	-0.409493625164032	NA
2899	29	-2.793009996414185	C10H6O4S4	[M-H]-	DDA	Ground water	2.213768324200175	1	9.127	316.90738	55.00652:1838 55.9136:1864 57.03449:3649 58.02988:4065 59.01383:7349 69.03489:3530 71.01413:3335 71.05044:2493 72.99329:2108 73.02979:3115 78.96569:12910 78.98535:2457 79.95764:4170 80.98076:54547 81.03519:2501 81.98192:7355 82.97855:85766 83.05045:3216 92.05088:1974 93.03466:1802 95.05075:3299 96.95842:36707 96.9765:4280 97.06627:3277 111.08207:3495 113.06116:2026 115.07697:2354 123.0815:2612 12…	316.90738:6433482 317.91073:465376 318.91409:14844751	221006_Gwspiked_oSPE_BEH_DDA_ESIneg_50	58113166.6666667	2664511.79705501	DTXSID30992969	Bis(1,3-dichloro-2-propyl)Phosphate	NNKRUBFJSSBFSS-UHFFFAOYSA-N	NNKRUBFJSSBFSS-UHFFFAOYSA-N	C6H11Cl4O4P	C(C(CCl)OP(=O)(O)OC(CCl)CCl)Cl	317.91491	9.34	0.2129999999999992	incorrect formula	-1.6031147241592407	NA
1338	3	-1.2775094509124756	C8H16B2FNO2P	[M-H]-	DDA	Ground water	1.5453098096500568	1	11.182	227.10777	55.01879:4322 57.03451:43150 58.00593:5103 58.02988:43611 59.01385:12247 67.01898:8606 69.03459:6986 71.01416:26003 71.05046:36847 72.02207:4171 73.02975:17189 80.02677:4673 80.98088:23031 81.03485:36166 82.03016:2959 82.03813:4190 83.05051:189645 84.02169:23089 84.05386:15536 85.02977:19706 85.06593:7732 87.0455:10340 93.03472:27704 95.05037:10220 96.95861:17545 97.06582:16035 98.03746:4351 99.0…	227.10782:13040978 228.11117:3090905 229.11453:0	221006_Gwspiked_oSPE_BEH_DDA_ESIneg_39	267733253.333333	3867567.26008965	DTXSID7020182	Bisphenol A	IISBACLAFKSPIT-UHFFFAOYSA-N	IISBACLAFKSPIT-UHFFFAOYSA-N	C15H16O2	CC(C)(C1=CC=C(O)C=C1)C1=CC=C(O)C=C1	228.11503	11.18	0.002000000000000668	incorrect formula	-2.1572811603546143	-1.6860560425299866
2905	30	-1.390987992286682	C10H18N6O4S	[M-H]-	DDA	Ground water	1.9678896286217968	1	15.733	317.10446	58.02966:53787 78.96577:4249 78.98545:9793 80.98085:42953 81.98153:5322 82.97864:12334 90.03498:17877 92.96728:3647 94.96267:15462 95.01396:2338 96.95867:42485 116.05049:3001 122.02491:9352 128.07205:5723 139.11256:2285 141.12894:3171 142.12395:4481 152.10789:5751 152.93388:4926 154.12456:14931 154.9131:6400 154.94933:9180 155.12753:2764 156.10278:6418 156.9446:3232 158.94002:4552 161.96933:6645 …	317.10446:12683874 318.10781:5820555 319.11117:750688	221006_Gwspiked_oSPE_BEH_DDA_ESIneg_39	144701514.666667	11150435.0252781	DTXSID7062536	Disperse Orange 1	YFVXLROHJBSEDW-QZQOTICOSA-N	YFVXLROHJBSEDW-UHFFFAOYSA-N	C18H14N4O2	[O-][N+](=O)c1ccc(cc1)\N=N\c1ccc(Nc2ccccc2)cc1	318.111676	15.74	0.006999999999999673	incorrect formula	-2.473928213119507	NA
2956	31	-1.835039973258972	C10H14N2O4S3	[M-H]-	DDA	Ground water	1.847796370872272	1	7.182	321.00525	51.80817:1713 55.77139:1760 57.03455:8760 59.01392:9108 61.9884:1772 67.01899:2340 71.05014:3669 71.3455:1746 72.99331:3220 73.02947:3042 78.98536:3709 79.95766:1998 80.98089:69452 81.98154:5634 82.94616:2122 82.97873:12454 83.05047:2886 84.00922:2285 85.02974:3649 87.0087:2007 87.0453:2114 93.03468:4315 94.96279:2165 95.01397:2415 95.05027:3872 95.46595:1607 96.95869:39613 97.02985:4483 97.06577…	321.00525:8094112 322.0086:1681010 323.01196:9858191	221006_Gwspiked_oSPE_BEH_DDA_ESIneg_39	134651237.333333	5282929.58373565	DTXSID7020265	Chloramphenicol	WIIZWVCIJKGZOK-UHFFFAOYNA-N	WIIZWVCIJKGZOK-RKDXNWHRSA-N	C11H12Cl2N2O5	OCC(NC(=O)C(Cl)Cl)C(O)c1ccc(cc1)[N+]([O-])=O	322.012329	7.15	0.03200000000000003	incorrect formula	-1.3052492141723633	NA
2963	32	-1.5698295831680298	C16H35O4P	[M-H]-	DDA	Ground water	3.884692070410818	1	15.093	321.21991	57.03449:3087 58.02988:6489 59.01383:3454 59.53457:2478 62.96424:11390 65.90089:2216 67.01927:2401 71.05045:4179 78.94618:9469 78.95936:1375493 78.99251:3365 79.95765:6511 80.96516:4709 80.9808:79580 81.03481:2341 81.982:11031 82.9786:9213 85.02973:2475 94.96278:3335 95.962:2400 96.95858:39156 96.96985:2899 99.0815:4104 102.97594:6763 110.98537:5079 111.08208:2190 123.0456:2494 139.71333:2351 141…	321.21991:47488400 322.22326:21384178 323.22662:1118389	221006_Gwspiked_oSPE_BEH_DDA_ESIneg_39	332642944	21559002.9189493	DTXSID1027134	Bis(2-ethylhexyl) phosphate	SEGLCEQVOFDUPX-UHFFFAOYNA-N	SEGLCEQVOFDUPX-UHFFFAOYNA-N	C16H35O4P	CCCCC(CC)COP(O)(=O)OCC(CC)CCCC	322.2273	15.2	0.10699999999999932	correct formula	-1.3259851932525637	-0.9128075734955984
3098	33	-0.8853759765625	C9H14O9S2	[M-H]-	DDA	Ground water	2.0582705285290013	1	6.683	329.00009	51.09448:2049 57.0345:4244 59.01384:7351 63.96259:4750 71.05013:2320 72.99331:3842 77.96559:28526 78.98536:3552 79.95772:10881 80.96546:9145 80.98115:31887 81.03482:3507 81.98194:5833 82.97847:8924 83.05046:7551 94.02982:8910 94.96278:12353 96.95851:231095 97.02985:2167 99.00903:7006 99.045:2170 106.95008:1936 109.06642:2801 111.04565:4234 111.08209:3979 113.06118:3007 115.04055:2322 123.00973:20…	329.00009:2698979 330.00344:0 331.0068:2363043	221006_Gwspiked_oSPE_BEH_DDA_ESIneg_39	34822798.6666667	329671.081105597	DTXSID6020648	Furosemide	ZZUFCTLCJUWOSV-UHFFFAOYSA-N	ZZUFCTLCJUWOSV-UHFFFAOYSA-N	C12H11ClN2O5S	NS(=O)(=O)C1=C(Cl)C=C(NCC2=CC=CO2)C(=C1)C(O)=O	330.00772	6.81	0.12699999999999978	incorrect formula	-1.3032453060150146	NA
3153	34	-1.0915979146957395	C15H27NO5S	[M-H]-	DDA	Ground water	2.2285975232872692	1	14.739	332.1535	57.0345:6069 58.02988:20666 59.01384:3264 59.9674:3696 60.97513:10327 68.02551:201341 69.02905:2555 72.31231:1876 78.96581:14621 78.98536:5733 80.9808:37411 81.98193:6018 82.04132:9494 82.97861:4629 83.05046:2079 94.96279:5573 96.95855:38442 96.97652:2982 97.06577:2024 101.0248:2433 102.97595:2251 109.06642:2264 111.08146:2148 122.57154:2044 126.09213:2794 128.10863:3546 137.09773:4186 138.09224:…	332.1535:5853372 333.15685:2257391 334.16021:3371912	221006_Gwspiked_oSPE_BEH_DDA_ESIneg_39	63162213.3333333	1544291.80339123	DTXSID7034674	Ipconazole	QTYCMDBMOLSEAM-UHFFFAOYNA-N	QTYCMDBMOLSEAM-UHFFFAOYNA-N	C18H24ClN3O	CC(C)C1CCC(CC2=CC=C(Cl)C=C2)C1(O)CN1C=NC=N1	333.16079	14.76	0.02099999999999902	incorrect formula	-1.1900992393493652	NA
3631	35	-0.4752132594585418	C9H16O7S4	[M-H]-	DDA	Ground water	2.1010252485439014	1	11.326	362.97009	57.03445:10240 58.02989:7853 59.01384:7904 61.98836:16558 66.03491:3120 69.03491:5068 71.01415:7933 71.05046:3184 72.99331:2826 73.02981:5683 76.97026:2562 78.91912:11092 79.95766:4497 80.9171:5300 80.98079:30840 81.03482:5911 81.98194:5721 82.97861:7549 83.05047:8310 85.02974:4608 85.06636:5194 93.03468:2498 94.98067:2861 95.05027:6171 96.95845:17121 97.02985:2264 99.04554:9121 99.08205:5312 107…	362.97021:46002804 363.97356:9364943 364.97692:0	221006_Gwspiked_oSPE_BEH_DDA_ESIneg_39	363320736	12044955.4052461	DTXSID1037303	Perfluoro-n-heptanoic acid	ZWBAMYVPMDSJGQ-UHFFFAOYSA-N	ZWBAMYVPMDSJGQ-UHFFFAOYSA-N	C7HF13O2	OC(=O)C(F)(F)C(F)(F)C(F)(F)C(F)(F)C(F)(F)C(F)(F)F	363.9768979	11.47	0.14400000000000013	incorrect formula	-0.6944577693939209	NA
4193	37	-0.7302236557006836	C13H17BrCl2N2O4	[M-H]-	DDA	Ground water	2.078834309763967	1	12.362	412.96695	58.02989:2337 59.01384:4732 61.9884:4315 65.00169:4023 65.99863:4330 71.01417:45209 77.96562:1983 78.98536:3094 79.95766:2436 80.91712:22222 80.98085:27536 81.98194:3717 82.97861:4931 83.05047:5950 85.00786:5742 85.02974:2337 87.00913:3939 94.96279:2802 95.05027:3237 96.95858:16761 97.06577:2316 99.00913:44195 99.92591:4865 100.96766:8902 111.08146:4295 113.34692:1988 115.00416:83151 115.92044:23…	412.96695:25673166 413.9703:19820124 414.97366:1539674	221006_Gwspiked_oSPE_BEH_DDA_ESIneg_39	190889210.666667	10691267.8298038	DTXSID8031865	Perfluoro-n-octanoic acid	SNGREZUHAYWORS-UHFFFAOYSA-N	SNGREZUHAYWORS-UHFFFAOYSA-N	C8HF15O2	OC(=O)C(F)(F)C(F)(F)C(F)(F)C(F)(F)C(F)(F)C(F)(F)C(F)(F)F	413.9737039	12.48	0.11800000000000033	incorrect formula	-0.7029363512992859	NA
4272	38	-0.22046597301959991	C16H24F2N4O7	[M-H]-	DDA	Ground water	1.81825683958426	1	10.607	421.15536	57.03449:4052 59.01383:3330 61.9884:8166 71.01414:5165 78.91909:6470 78.98536:2192 80.91709:4560 80.98079:26667 81.98193:5325 82.9786:5334 83.05046:2776 92.09404:2382 95.05026:2228 96.95859:13214 111.08208:2369 112.76108:2587 113.99931:59403 116.51488:2306 123.00899:2295 127.00674:360582 128.00517:2267 128.0105:11093 139.07646:2520 141.99397:3071 142.96248:3388 145.98874:6362 155.00214:3981 155.0…	421.15536:19735902 422.15871:21101456 423.16207:32236644	221006_Gwspiked_oSPE_BEH_DDA_ESIneg_39	172883525.333333	21336706.8765233	DTXSID7023227	Losartan	PSIFNNKUMBGKDQ-UHFFFAOYSA-N	PSIFNNKUMBGKDQ-UHFFFAOYSA-N	C22H23ClN6O	CCCCC1=NC(Cl)=C(CO)N1CC1=CC=C(C=C1)C1=CC=CC=C1C1=NN=NN1	422.16219	10.79	0.18299999999999983	incorrect formula	-2.782576322555542	NA
4326	39	-2.3373658657073975	C17H32N8O3S	[M-H]-	DDA	Ground water	2.1178772085432933	1	11.493	427.2251	59.01383:2614 61.98839:5054 65.00168:5623 69.05768:4235 71.01414:86733 80.05094:10135 80.91708:5448 80.98083:31072 81.98152:3102 82.01739:3646 82.06641:12219 82.9786:5726 83.05045:3925 85.00784:2819 87.00912:4648 92.05086:10814 95.02542:58540 95.05025:6310 96.95852:17221 97.06576:4552 99.00902:7534 99.92643:2888 109.04074:4917 110.06112:5217 111.08207:2556 114.01953:8829 115.00416:153376 121.0411…	427.2251:14728751 428.22845:20442348 429.23181:1956123	221006_Gwspiked_oSPE_BEH_DDA_ESIneg_39	124391042.666667	18383104.4634662	DTXSID0023169	Irbesartan	YOSHYTLCDANDAN-UHFFFAOYSA-N	YOSHYTLCDANDAN-UHFFFAOYSA-N	C25H28N6O	CCCCC1=NC2(CCCC2)C(=O)N1CC1=CC=C(C=C1)C1=CC=CC=C1C1=NN=NN1	428.23246	11.67	0.1769999999999996	incorrect formula	-2.2473206520080566	NA
1392	4	-1.3235790729522705	C9H10Cl2N2O	[M-H]-	DDA	Ground water	3.947612164866837	1	10.894	231.00987	50.00333:12755 51.66415:8693 59.01383:14694 70.96983:9776 75.00892:13503 86.00389:87588 98.96461:25487 113.99862:11681 121.98077:11871 132.86787:45589 145.84682:6618 149.97569:695242 150.97835:44549 159.97313:1688476 160.97591:80512 171.1031:9232 174.91849:7792 185.95264:6188157 186.95573:353484 187.96843:36376 210.15372:25928 210.16518:24402 214.97894:8413 216.92912:8964 217.979:10315 229.94199:…	231.00987:271406496 232.01322:31069452 233.01658:197036208	221006_Gwspiked_oSPE_BEH_DDA_ESIneg_39	6967257088	123129933.754408	DTXSID0020446	Diuron	XMTQQYYKAHVGBJ-UHFFFAOYSA-N	XMTQQYYKAHVGBJ-UHFFFAOYSA-N	C9H10Cl2N2O	CN(C)C(=O)NC1=CC(Cl)=C(Cl)C=C1	232.017019	10.87	0.02400000000000091	correct formula	-1.3235790729522705	-1.3203481778927684
4349	40	-1.2677724361419678	C17H13F3N2O8	[M-H]-	DDA	Ground water	1.681697111372347	1	11.804	429.05341	53.96183:3261 57.03449:3754 59.01383:7641 61.98839:4502 62.96402:6923 63.9626:77913 65.00168:3575 71.0142:46836 72.9933:2906 78.98614:63463 80.91708:8370 80.98084:23840 82.9786:2763 85.00785:5293 87.00912:7129 95.0304:16620 95.05038:12279 96.95857:10358 97.06576:9805 98.0036:3276 99.00902:4594 100.96759:5425 107.05047:4248 111.02554:9870 111.08145:3941 114.02019:3114 115.00417:83339 115.03054:115…	429.05341:17640406 430.05676:10342835 431.06012:2810338	221006_Gwspiked_oSPE_BEH_DDA_ESIneg_39	325189589.333333	11130671.0770795	DTXSID2022678	Bicalutamide	LKJPYSCBVHEWIU-UHFFFAOYNA-N	LKJPYSCBVHEWIU-UHFFFAOYSA-N	C18H14F4N2O4S	CC(O)(CS(=O)(=O)c1ccc(F)cc1)C(=O)Nc1ccc(C#N)c(c1)C(F)(F)F	430.06104	11.47	0.33399999999999963	incorrect formula	-1.0472729206085205	NA
4594	41	-1.430299162864685	C12H12N6O6S4	[M-H]-	DDA	Ground water	1.8970370835980617	1	13.197	462.96408	55.99966:2100 57.0345:2881 58.02965:5242 68.99613:2593 80.98088:23262 82.9782:3399 83.05046:3837 93.03468:2424 94.96279:3049 96.95858:9358 97.06577:2147 111.08146:3854 115.07632:2737 115.92043:4040 118.99272:17292 130.94408:2310 156.1028:2105 158.94003:3288 168.93166:4321 168.98949:392141 169.99257:7513 170.11874:5088 170.92668:2790 170.94347:2215 171.11395:3513 172.09853:7805 174.9185:5056 184.1…	462.96408:20585494 463.96743:18982590 464.97079:0	221006_Gwspiked_oSPE_BEH_DDA_ESIneg_39	150586970.666667	8536241.00178371	DTXSID8031863	Perfluoro-n-nonanoic acid	UZUFPBIDKMEQEQ-UHFFFAOYSA-N	UZUFPBIDKMEQEQ-UHFFFAOYSA-N	C9HF17O2	OC(=O)C(F)(F)C(F)(F)C(F)(F)C(F)(F)C(F)(F)C(F)(F)C(F)(F)C(F)(F)F	463.9705099	13.3	0.10300000000000153	incorrect formula	-0.7048789858818054	NA
4724	42	-2.3678953647613525	C18H14BrCl2N5O2	[M-H]-	DDA	Ground water	3.963947533813847	1	11.443	479.96353	54.40152:1939 57.0345:5247 58.02989:4501 59.01384:3278 61.9884:2313 63.73858:1988 71.05046:3270 75.04486:1915 78.91912:261555 79.95727:3104 80.98095:18008 81.03482:3478 82.97861:2999 83.05047:6809 90.69888:1894 94.02997:1862 95.05027:3057 96.95858:8832 97.06629:3084 107.05048:1995 109.06582:4075 111.0817:9679 115.03989:2147 123.08152:2146 125.09718:2863 127.11361:2195 143.10847:4570 144.94072:552…	479.96353:31762128 480.96688:25068804 481.97024:228432000	221006_Gwspiked_oSPE_BEH_DDA_ESIneg_39	573967936	28038279.6815679	DTXSID2044345	Chlorantraniliprole	PSOVNZZNOMJUBI-UHFFFAOYSA-N	PSOVNZZNOMJUBI-UHFFFAOYSA-N	C18H14BrCl2N5O2	CNC(=O)C1=C(NC(=O)C2=CC(Br)=NN2C2=C(Cl)C=CC=N2)C(C)=CC(Cl)=C1	480.970792	11.44	0.0030000000000001137	correct formula	-2.2649688720703125	NA
4879	43	-0.3918524980545044	C15H18Cl6N2O4	[M-H]-	DDA	Ground water	1.7230544957667002	1	13.241	498.93063	57.03449:25717 58.02988:10655 59.01377:26013 69.03489:5705 71.05044:4485 72.99329:3953 75.00892:4264 79.95763:1335476 79.97107:7130 80.02676:3724 80.95694:8208 80.98076:16776 81.0348:5301 82.96111:19822 83.05045:14210 95.05025:8924 96.95856:4578 97.06629:48720 98.95617:462191 99.00882:18869 99.08149:4069 109.0664:3984 111.0815:13816 113.0973:6965 118.99264:15881 121.06688:3567 123.0814:33899 124.…	498.93063:38229336 499.93398:20068252 500.93734:17348196	221006_Gwspiked_oSPE_BEH_DDA_ESIneg_39	252355658.666667	39823017.2296393	DTXSID50635462	Perfluoro-1-octanesulfonate	YFSUTJLHUFNCNZ-UHFFFAOYSA-N	ZQOXGRIKWKXDIJ-UHFFFAOYSA-M	C8HF17O3S	OS(=O)(=O)C(F)(F)C(F)(F)C(F)(F)C(F)(F)C(F)(F)C(F)(F)C(F)(F)C(F)(F)F	499.9374969	13.34	0.0990000000000002	incorrect formula	-1.4893208742141724	NA
4915	44	-1.489396333694458	C24H16F6N4O2	[M-H]-	DDA	Ground water	3.878642079266267	1	15.325	505.10971	57.07128:1883 61.36318:1891 78.98536:2441 80.98075:15769 81.98154:2141 83.75481:2028 88.81003:1705 94.77433:1970 96.95859:2322 97.38067:1773 102.03522:20560 104.16341:2074 115.02996:8378 116.03849:12854 116.05051:6704 117.04598:38066 126.03516:2056 137.02109:1990 141.04611:42527 142.04941:3556 142.96249:1827 145.02689:2245 146.02473:1951 156.94566:3316 169.02718:2362 170.9267:1903 173.93922:2037 …	505.10971:1919964 506.11306:2899704 507.11642:0	221006_Gwspiked_oSPE_BEH_DDA_ESIneg_39	12110494.1666667	4905955.56086101	DTXSID6040373	Metaflumizone	MIFOMMKAVSCNKQ-QNKGDIEWSA-N	MIFOMMKAVSCNKQ-UHFFFAOYSA-N	C24H16F6N4O2	FC(F)(F)OC1=CC=C(NC(=O)N\N=C(/CC2=CC=C(C=C2)C#N)C2=CC=CC(=C2)C(F)(F)F)C=C1	506.11774	15.34	0.015000000000000568	correct formula	-1.489396333694458	NA
4973	45	-0.1261690855026245	C19H19BrN2O4S3	[M-H]-	DDA	Ground water	1.5868498399090714	1	13.891	512.95941	57.03473:7566 58.02989:5260 59.01372:10448 62.98897:2231 68.99613:2586 69.0349:2972 71.05045:2706 72.9933:4149 75.00893:4262 80.98101:12999 81.03481:2544 82.97861:2365 83.05046:6079 95.05076:5109 96.95858:4205 97.06628:6759 99.00903:8911 101.06132:3292 102.97595:2264 109.06642:2974 111.08208:8177 113.09732:3690 115.07698:2548 116.71022:2404 118.99315:18711 123.08225:6329 125.09704:10165 127.1136:…	512.95941:14885697 513.96276:12108517 514.96612:0	221006_Gwspiked_oSPE_BEH_DDA_ESIneg_39	81674273.3333333	28628949.3667132	DTXSID3031860	Perfluoro-n-decanoic acid	PCIUEQPBYFRTEM-UHFFFAOYSA-N	PCIUEQPBYFRTEM-UHFFFAOYSA-N	C10HF19O2	OC(=O)C(F)(F)C(F)(F)C(F)(F)C(F)(F)C(F)(F)C(F)(F)C(F)(F)C(F)(F)C(F)(F)F	513.9673159	13.98	0.08900000000000041	incorrect formula	-0.7048789858818054	NA
5122	46	-2.7835488319396973	C15H12Br4O2	[M-H]-	DDA	Ground water	3.424321446451194	1	14.668	538.75006	51.21644:1596 55.0188:2029 57.0345:1978 57.93889:1935 58.02966:1798 59.25939:1729 73.02958:10179 75.04521:4677 78.88712:2161 78.91923:99671 80.98096:18243 81.98154:2335 82.97821:3670 87.66407:1664 90.40151:1889 96.95859:4062 99.00904:4358 120.46926:1626 125.09794:2128 133.08765:3614 135.20575:1573 138.95155:1847 141.12895:1683 145.3405:1633 148.48474:1559 158.94003:4368 170.92549:2198 174.9173:32…	538.75006:858802 539.75341:0 540.75677:12257234	221006_Gwspiked_oSPE_BEH_DDA_ESIneg_39	8078776.83333333	1212425.41936838	DTXSID1026081	3,3',5,5'-Tetrabromobisphenol A	VEORPZCZECFIRK-UHFFFAOYSA-N	VEORPZCZECFIRK-UHFFFAOYSA-N	C15H12Br4O2	CC(C)(C1=CC(Br)=C(O)C(Br)=C1)C1=CC(Br)=C(O)C(Br)=C1	539.75708	14.9	0.2320000000000011	correct formula	-3.059812545776367	-2.880940000579631
5237	47	-0.764096200466156	C20H34N10O9	[M-H]-	DDA	Ground water	1.5205613592607248	1	12.29	557.24652	57.03473:4990 58.02989:2253 59.01378:63649 61.9884:5515 65.66121:2145 69.0349:2771 71.05046:2028 72.99331:6597 73.02981:3047 75.00891:11706 80.98121:6592 83.05047:2000 85.0297:43213 92.05085:23158 96.95858:3618 97.06628:4698 111.08209:4274 111.42157:2019 117.91185:1958 120.25166:1972 123.08152:2319 125.09718:17479 127.11284:2649 129.46246:1899 135.53197:2051 139.11256:2923 141.09206:1959 142.9633…	557.24652:5230713 558.24987:13091095 559.25323:2540535	221006_Gwspiked_oSPE_BEH_DDA_ESIneg_39	39780246.6666667	3359419.38251558	DTXSID8029868	Atorvastatin	XUKUURHRXDUEBC-UHFFFAOYNA-N	XUKUURHRXDUEBC-KAYWLYCHSA-N	C33H35FN2O5	CC(C)c1c(C(=O)Nc2ccccc2)c(c(-c2ccc(F)cc2)n1CCC(O)CC(O)CC(O)=O)-c1ccccc1	558.253	12.55	0.26000000000000156	incorrect formula	-1.1978241205215454	NA
5269	48	-0.7048789858818054	C11HF21O2	[M-H]-	DDA	Ground water	3.6537394430408106	1	14.475	562.95599	52.00487:1654 61.98841:3287 62.93561:2128 63.09456:1695 72.7719:1857 78.91909:2819 80.98075:13508 96.95859:6766 100.45497:1816 109.23598:1651 118.99259:8130 134.51981:2035 141.68039:1767 168.98953:61462 169.12393:3516 170.76848:1839 174.91728:3937 196.98474:5122 210.83858:11834 214.05655:2112 218.9863:100454 223.67284:2068 245.05104:3501 268.98349:136428 269.98773:3735 297.66724:2222 300.33405:36…	562.95599:4519514 563.95934:2125615 564.9627:0	221006_Gwspiked_oSPE_BEH_DDA_ESIneg_39	25199115.6666667	8799934.09510528	DTXSID8047553	Perfluoro-n-undecanoic acid	SIDINRCMMRKXGQ-UHFFFAOYSA-N	SIDINRCMMRKXGQ-UHFFFAOYSA-N	C11HF21O2	OC(=O)C(F)(F)C(F)(F)C(F)(F)C(F)(F)C(F)(F)C(F)(F)C(F)(F)C(F)(F)C(F)(F)C(F)(F)F	563.9641219	14.56	0.08500000000000085	correct formula	-0.7048789858818054	NA
5456	49	-1.4228904247283936	C19H16BrF3N2O6S3	[M-H]-	DDA	Ground water	1.9638049311741348	1	14.481	598.92468	51.18713:1786 55.22858:1950 57.2757:1976 62.12642:2076 63.3498:1806 65.21882:1804 73.02981:3360 79.95777:228168 80.98082:5880 82.96076:5242 96.95807:3196 98.95584:85617 101.71999:1700 118.99284:9953 122.68889:1955 125.09719:2577 129.95407:7448 133.55861:1940 134.21884:2004 138.16631:1901 139.9299:1751 142.96341:2745 158.50749:2021 168.98943:3396 169.12393:6098 174.91728:2488 190.43936:1933 210.05…	598.92468:6380222 599.92803:4186167 600.93139:1913229	221006_Gwspiked_oSPE_BEH_DDA_ESIneg_39	31165718	16656809.4478414	DTXSID60892443	Perfluoro-1-decanesulfonate	HYWZIAVPBSTISZ-UHFFFAOYSA-M	ULYIJZHWHDXAMG-UHFFFAOYSA-M	C10HF21O3S	C(C(C(C(C(C(F)(F)S(=O)(=O)[O-])(F)F)(F)F)(F)F)(F)F)(C(C(C(C(F)(F)F)(F)F)(F)F)(F)F)(F)F	599.9311089	14.56	0.07900000000000063	incorrect formula	-2.0430850982666016	NA
1454	5	-1.524380803108215	C15H24O2	[M-H]-	DDA	Ground water	3.2067158601705503	1	13.296	235.17068	57.03446:4396 58.02987:33430 58.99573:9981 59.96735:79614 60.96697:4134 60.97517:23790 61.96428:4070 62.97092:45625 65.03992:5463 66.03516:3245 67.01924:3599 69.03487:3275 73.01169:248115 73.02976:6351 74.01131:8274 74.01507:4933 74.99111:116298 75.9625:55374 75.99055:5949 76.98629:15464 78.96611:41231 79.00227:6252 79.95754:18107 81.03477:6601 83.05042:6122 89.04313:3230 91.0219:3788 93.00145:89…	235.17062:10068413 236.17397:330292 237.17733:0	221006_Blank1_oSPE_BEH_DDA_ESIneg_54	828203136	31302615.6056529	DTXSID7020211	3,5-Di-tert-butyl-4-hydroxybenzyl alcohol	HNURKXXMYARGAY-UHFFFAOYSA-N	HNURKXXMYARGAY-UHFFFAOYSA-N	C15H24O2	CC(C)(C)C1=CC(CO)=CC(=C1O)C(C)(C)C	236.17763	13.29	0.006000000000000227	correct formula	-2.3567187786102295	NA
548	50	-0.6868053674697876	C7H8O3S	[M-H]-	DDA	Ground water	3.9301474148485287	1	4.152	171.01227	57.03447:11962 58.02984:49384 61.97053:43330 63.96253:140099 65.00335:4626 77.96559:9810 78.97364:27539 78.98538:17416 79.75195:5365 79.9231:7231 79.94507:26588 79.95761:4427014 79.97144:20484 79.98142:47494 79.99064:7517 80.95695:32802 80.96546:33626 80.98102:24264 83.05048:36258 93.96047:12045 94.96259:19931 95.02536:11965 96.0331:20984 96.95863:23357 98.99101:5070 106.04277:21823 107.03142:143…	171.01227:142180688 172.01562:11653578 173.01898:7074056	221006_Gwspiked_oSPE_BEH_DDA_ESIneg_39	2299941973.33333	171806857.895633	DTXSID5044316	p-Toluenesulfonic acid	JOXIMZWYDAKGHI-UHFFFAOYSA-N	KJIFKLIQANRMOU-UHFFFAOYSA-N	C7H8O3S	CC1=CC=C(C=C1)S(O)(=O)=O	172.01942	4.14	0.012000000000000455	correct formula	-0.6868053674697876	NA
5530	51	-0.9871533513069152	C21H16Cl3F3N4O4S2	[M-H]-	DDA	Ground water	1.852666726588388	1	14.662	612.95398	52.8991:1648 56.6705:1651 58.58982:1616 59.11177:1581 77.94086:1697 80.98119:8098 89.93458:2026 96.95857:3508 102.97594:1990 104.27989:1532 107.06652:1993 109.24515:1734 125.45163:2087 133.69704:1645 134.15541:1751 153.48557:1703 158.93968:8781 168.9894:3637 174.91849:5956 183.01283:3586 196.9847:2014 212.0386:2001 212.99809:6815 218.9861:5142 236.90086:4593 268.98328:7212 278.888:2203 310.86703:…	612.95355:2069218 613.9569:1661650 614.96026:12348296	221006_Gwspiked_oSPE_BEH_DDA_ESIneg_50	17324786.3333333	9624646.76539977	DTXSID8031861	Perfluoro-n-dodecanoic acid	CXGONMQFMIYUJR-UHFFFAOYSA-N	CXGONMQFMIYUJR-UHFFFAOYSA-N	C12HF23O2	OC(=O)C(F)(F)C(F)(F)C(F)(F)C(F)(F)C(F)(F)C(F)(F)C(F)(F)C(F)(F)C(F)(F)C(F)(F)C(F)(F)F	613.9609279	15.04	0.37799999999999834	incorrect formula	-0.7048789858818054	NA
5752	52	-0.7048789858818054	C15H2F22O4	[M-H]-	DDA	Ground water	1.7718276288538826	1	15.357	662.95062	52.70245:1825 53.75056:1712 78.959:6509 80.98082:2949 86.20843:1910 96.96013:1988 100.83161:1795 102.97596:3232 118.9926:7167 136.48547:1742 168.98956:28094 196.98474:2187 214.41843:2078 218.98616:29234 268.98349:34895 311.16739:2746 318.98029:48546 321.22086:9011 363.53552:2177 368.97549:39919 369.9816:3453 398.68597:1940 418.97253:14444 468.97318:2378 526.40277:2302 546.07373:1847 618.95654:383…	662.95062:2796506 663.95397:3066365 664.95733:546817	221006_Gwspiked_oSPE_BEH_DDA_ESIneg_39	13363008.8333333	6322208.57776265	DTXSID90868151	Perfluoro-n-tridecanoic acid	LVDGGZAZAYHXEY-UHFFFAOYSA-N	LVDGGZAZAYHXEY-UHFFFAOYSA-N	C13HF25O2	O=C(O)C(F)(F)C(F)(F)C(F)(F)C(F)(F)C(F)(F)C(F)(F)C(F)(F)C(F)(F)C(F)(F)C(F)(F)C(F)(F)C(F)(F)F	663.9577339	15.4	0.04300000000000104	incorrect formula	-0.7048789858818054	NA
5964	53	-0.811273992061615	C14HF27O2	[M-H]-	DDA	Ground water	4.049805543511937	1	15.622	712.9469	53.80856:1904 57.0345:2001 70.75437:1940 73.02948:6282 77.90543:1869 84.62174:2255 102.87956:1758 102.97596:5176 113.89093:2139 118.99249:10828 154.14499:1773 156.9119:1826 160.30608:1787 168.98946:29312 183.01288:3287 218.98634:31248 240.88625:1790 268.98343:36866 290.03308:2026 318.98016:47798 319.98242:3128 325.18484:5269 339.20193:9544 362.44788:2207 363.82587:2334 368.97549:39660 418.97299:2…	712.9469:4082036 713.95025:4467326 714.95361:5886001	221006_Gwspiked_oSPE_BEH_DDA_ESIneg_39	22779385.6666667	7553526.46021117	DTXSID3059921	Perfluoro-n-tetradecanoic acid	RUDINRUXCKIXAJ-UHFFFAOYSA-N	RUDINRUXCKIXAJ-UHFFFAOYSA-N	C14HF27O2	OC(=O)C(F)(F)C(F)(F)C(F)(F)C(F)(F)C(F)(F)C(F)(F)C(F)(F)C(F)(F)C(F)(F)C(F)(F)C(F)(F)C(F)(F)C(F)(F)F	713.9545399	15.66	0.038000000000000256	correct formula	-0.811273992061615	NA
6204	54	-0.6558165550231934	C16HF31O2	[M-H]-	DDA	Ground water	3.585914850406393	1	16.007	812.94128	57.29664:1865 61.98841:2772 100.24461:2287 102.97596:3478 118.9927:19545 168.98958:41217 184.01096:2380 210.77161:4608 210.7831:10237 214.56174:1944 218.98627:30165 238.58118:2225 240.97858:1938 262.59952:1805 268.98343:29797 274.27167:2186 283.45047:2016 300.33124:3176 306.73999:1963 318.98056:30457 339.20013:3229 368.97528:30939 383.25842:2013 418.97168:22571 468.96774:14413 518.96289:6640 560.…	812.94128:17177592 813.94463:21881396 814.94799:2939166	221006_Gwspiked_oSPE_BEH_DDA_ESIneg_39	113213344	12079834.4400549	DTXSID1070800	Perfluoro-n-hexadecanoic acid	OJMBMWRMTMHMSZ-UHFFFAOYSA-N	OJMBMWRMTMHMSZ-UHFFFAOYSA-N	C16HF31O2	OC(=O)C(F)(F)C(F)(F)C(F)(F)C(F)(F)C(F)(F)C(F)(F)C(F)(F)C(F)(F)C(F)(F)C(F)(F)C(F)(F)C(F)(F)C(F)(F)C(F)(F)C(F)(F)F	813.9481519	16.04	0.0329999999999977	correct formula	-0.6558165550231934	NA
6274	56	-0.765424370765686	C18HF35O2	[M-H]-	DDA	Ground water	3.4951192723977225	1	16.276	912.93353	77.20676:5088 81.0313:5157 84.81552:4676 93.4823:4504 95.96:4474 101.12571:5152 118.99254:62757 145.13382:5580 149.86546:5680 168.98936:148130 180.98486:5432 218.98618:54590 240.43938:5540 255.2325:8055 268.98334:48682 300.35641:11658 318.98056:52990 326.54565:6727 368.9751:34319 418.9722:37525 468.97272:35638 498.83124:5932 518.96924:17665 568.96753:18215 618.95642:13247 868.94141:320303 869.945…	912.93353:27152010 913.93688:32101100 914.94024:4178797	221006_Gwspiked_oSPE_BEH_DDA_ESIneg_39	162100653.333333	33490460.3921051	DTXSID1066071	Perfluoro-n-octadecanoic acid	ZTSDOGSKTICNPQ-UHFFFAOYSA-N	ZTSDOGSKTICNPQ-UHFFFAOYSA-N	C18HF35O2	OC(=O)C(F)(F)C(F)(F)C(F)(F)C(F)(F)C(F)(F)C(F)(F)C(F)(F)C(F)(F)C(F)(F)C(F)(F)C(F)(F)C(F)(F)C(F)(F)C(F)(F)C(F)(F)C(F)(F)C(F)(F)F	913.9417639	16.31	0.03399999999999892	correct formula	-0.765424370765686	NA
1500	6	-0.5638580322265625	C10H12N2O3S	[M-H]-	DDA	Ground water	3.821388183522167	1	5.065	239.04982	52.01913:4428 55.01878:44763 57.03448:46862 58.02987:958923 59.0138:6029 67.01894:4278 68.99854:3991 69.02408:8137 69.03488:1293255 70.03005:142347 71.01413:111119 71.0218:6871 71.03944:37062 71.05042:5739654 71.08706:9770 71.10154:8080 71.12407:5428 72.0457:263161 73.02975:5393 78.96577:49631 79.95762:33932 80.98079:70504 81.03483:25835 81.98199:14471 82.97861:271797 83.05049:149974 84.04554:621…	239.04982:58234628 240.05317:8852309 241.05653:3616653	221006_Gwspiked_oSPE_BEH_DDA_ESIneg_39	1245002368	22522113.1672141	DTXSID0023901	Bentazon	ZOMSMJKLGFBRBS-UHFFFAOYSA-N	ZOMSMJKLGFBRBS-UHFFFAOYSA-N	C10H12N2O3S	CC(C)N1C(=O)C2=C(NS1(=O)=O)C=CC=C2	240.05686	5.18	0.11499999999999932	correct formula	-0.06129352375864982	NA
1540	7	-1.9519338607788088	C10H15BFNO2S	[M-H]-	DDA	Ground water	1.78792502301138	1	9.672	241.08722	57.03449:4465 58.02987:13327 59.01384:4571 65.03969:23829 67.01899:3453 69.0349:3792 71.01414:3481 71.05039:15460 78.96577:7787 80.9808:53524 81.98193:7397 82.97861:4938 83.05046:8582 85.02973:12499 85.06636:3586 91.05562:15099 93.0347:150680 94.03828:4729 94.96279:3109 95.05026:2763 96.95864:15187 97.06577:4176 99.00903:2936 100.95126:2537 101.06078:4735 106.98333:2281 108.0219:5088 109.02975:38…	241.08728:13538311 242.09063:3211681 243.09399:0	221006_Gwspiked_oSPE_BEH_DDA_ESIneg_39	339596149.333333	9453153.17337984	DTXSID7058705	(R,S)-Equol	ADFCQWZHKCXPAJ-UHFFFAOYNA-N	ADFCQWZHKCXPAJ-UHFFFAOYNA-N	C15H14O3	OC1=CC=C(C=C1)C1COC2=C(C1)C=CC(O)=C2	242.09429	9.61	0.062000000000001165	incorrect formula	-2.3431010246276855	NA
1566	8	-1.2624677419662476	C14H29NO2	[M-H]-	DDA	Ground water	3.8631880782111794	1	14.871	242.21281	58.02989:2831 59.01384:4184 59.96741:5779 59.98536:2531 71.05046:4009 74.99116:4593 75.00894:3649 75.96251:3218 78.9661:14952 79.95766:5193 83.05047:2147 83.85322:2045 88.69783:1707 93.00146:3987 93.01831:4207 96.97652:6114 100.96762:11045 111.08209:1856 116.94745:2365 122.96995:7812 125.09719:7572 131.96986:1857 140.94824:3392 150.9894:4606 151.82938:1833 152.98453:50964 156.94354:4001 158.94003…	242.21291:3094962 243.21626:1340333 244.21962:0	221006_Blank1_oSPE_BEH_DDA_ESIneg_45	1306062976	66437891.7381811	DTXSID5025493	N-lauroylethanolamine	QZXSMBBFBXPQHI-UHFFFAOYSA-N	QZXSMBBFBXPQHI-UHFFFAOYSA-N	C14H29NO2	CCCCCCCCCCCC(=O)NCCO	243.21983	14.89	0.019000000000000128	correct formula	-1.2582476139068604	NA
1635	9	-0.633577287197113	C15H20O3	[M-H]-	DDA	Ground water	3.768840152206124	1	7.659	247.1342	57.0345:3156 59.01384:3896 71.05046:3694 75.00893:3957 78.98536:6069 79.95727:3135 80.98085:48640 81.98194:5681 82.97861:5273 83.05047:2309 85.02974:2088 95.05027:5316 96.95865:26584 100.95127:3632 107.05048:2200 109.06591:22119 111.04565:1899 120.05799:10150 121.06622:8776 123.08152:4680 127.75603:2022 130.04237:1914 133.06621:3010 134.07373:4874 135.08189:14991 137.09688:4313 142.96249:5290 145…	247.13422:12060467 248.13757:3282031 249.14093:0	221006_Gwspiked_oSPE_BEH_DDA_ESIneg_39	136370525.333333	9104004.86784521	DTXSID90151111	Rupestonic acid	ZFHSKBJBODQVBX-UHFFFAOYNA-N	ZFHSKBJBODQVBX-UWJYBYFXSA-N	C15H20O3	CC1CCC(CC2=C(C)C(=O)CC12)C(=C)C(O)=O	248.14124	8.59	0.931	correct formula	-0.633577287197113	NA
1069	1	-1.3013982772827148	C7H14BOPS	[M+H]+	DDA	Ground water	1.6769468660951443	1	7.124	188.06985	50.0155:4869 51.0232:16309 53.00255:21061 53.03884:29987 53.99766:6556 55.01819:37562 55.05458:197305 56.05774:15388 56.96499:29823 57.03357:15489 57.07016:26788 58.06529:7450 58.96057:314698 59.0494:41515 60.05271:5750 60.95649:11883 61.95684:5153 61.97936:408001 62.95338:57223 63.02315:6705 65.0388:36662 67.05416:437165 68.02435:301132 68.05747:43782 69.03365:11996 69.06995:58576 70.07304:4631 …	188.06985:31175148 189.0732:2118704 190.07656:9448453	221006_Gwspiked_oSPE_BEH_DDA_ESIpos_11	658426133.333333	10560964.4018939	DTXSID5037494	Atrazine-desethyl	DFWFIQKMSFGDCQ-UHFFFAOYSA-N	DFWFIQKMSFGDCQ-UHFFFAOYSA-N	C6H10ClN5	CC(C)NC1=NC(Cl)=NC(N)=N1	187.06247	7.09	0.03399999999999981	incorrect formula	-0.6543702483177185	NA
1666	10	-1.965282678604126	C12H15NO3	[M+H]+	DDA	Ground water	4.6670281466406065	1	9.269	222.11279	50.0155:315849 51.02324:1495225 52.02665:47902 53.00257:83793 53.03885:409033 54.0422:15533 55.01799:188482 55.05438:1053904 56.05779:25516 56.96499:34826 57.07016:13989 58.02898:532666 58.96057:92405 59.04937:11199 62.01525:13350 63.02316:94868 64.03075:17456 64.92742:21647 65.00219:29936 65.03855:898424 66.04199:28136 66.0466:22729 67.05419:224782 67.9894:14816 68.99727:20561 69.06994:18928 71.…	222.11279:470396800 223.11614:73745552 224.1195:6163658	221006_Gwspiked_oSPE_BEH_DDA_ESIpos_11	9026670250.66667	95083720.5393251	DTXSID9020249	Carbofuran	DUEPRVBVGDRKAG-UHFFFAOYSA-N	DUEPRVBVGDRKAG-UHFFFAOYSA-N	C12H15NO3	CNC(=O)OC1=CC=CC2=C1OC(C)(C)C2	221.105193	9.24	0.028999999999999915	correct formula	-1.965282678604126	-2.3823955538518304
1752	11	-1.4188313484191897	C10H19N5O	[M+H]+	DDA	Ground water	4.212079446096105	1	11.58	226.16634	50.01547:5923 51.0232:19094 53.00253:22684 53.03882:52735 53.99785:4175 55.01817:41610 55.02935:12638 55.05455:82665 56.01319:6964 56.96498:50073 57.03357:17030 57.04493:467025 57.07012:34598 58.02894:210582 58.03131:4750 58.04816:5760 58.96054:70788 63.02312:4870 65.03878:49947 67.05414:98254 68.02432:834511 69.00835:388418 69.02156:4693 69.02772:6952 69.03353:20219 69.06993:78036 70.01164:4637 …	226.16637:135279136 227.16972:18632648 228.17308:6971387	221006_Gwspiked_oSPE_BEH_DDA_ESIpos_11	2115493461.33333	57582047.7238991	DTXSID6022341	prometon	ISEUFVQQFVOBCY-UHFFFAOYSA-N	ISEUFVQQFVOBCY-UHFFFAOYSA-N	C10H19N5O	COC1=NC(NC(C)C)=NC(NC(C)C)=N1	225.15896	11.56	0.019999999999999574	correct formula	-1.176337718963623	-0.8918566017412141
1799	12	-1.921831130981445	C14H12O3	[M+H]+	DDA	Ground water	4.096405277369144	1	13.208	229.08623	50.01549:34000 51.02322:99163 52.02668:3087 52.03108:60145 53.00258:18859 53.03882:58139 55.01822:24863 55.05459:50314 56.05782:2937 56.96499:91163 57.03386:6937 57.07019:22745 58.96058:71806 63.02316:4407 65.03879:79408 67.05418:86286 68.0575:5335 68.99698:17782 69.03362:5956 69.06996:37012 70.06519:2804 70.98052:3768 71.01272:13318 71.04895:7562 71.08562:7420 71.9519:5784 72.04438:4076 73.06491…	229.08627:10612110 230.08962:3042110 231.09298:0	221006_Gwspiked_oSPE_BEH_DDA_ESIpos_11	212088069.333333	7546810.57838378	DTXSID3022405	Oxybenzone	DXGLGDHPHMLXJC-UHFFFAOYSA-N	DXGLGDHPHMLXJC-UHFFFAOYSA-N	C14H12O3	COC1=CC=C(C(=O)C2=CC=CC=C2)C(O)=C1	228.07864	13.2	0.008000000000000895	correct formula	-1.8445059061050415	NA
1811	13	-1.1598827838897705	C5H12NO3PS2	[M+H]+	DDA	Ground water	3.924643515540053	1	6.448	230.00723	51.02323:22749 53.00257:18925 53.03886:47677 55.01817:34638 55.05456:55435 56.96498:100480 57.98746:9413 58.02894:30683 58.96055:374586 58.99532:52082 59.96659:51720 59.99999:61952 61.01089:76713 62.0186:39309 62.94551:28409 62.99949:120818 64.97886:11937 65.03878:66863 67.05442:126548 69.0336:9734 69.06991:37681 71.04925:13145 72.99821:15169 76.02375:15568 77.04098:27422 78.01513:12084 78.99907:…	230.00723:203801856 231.01058:13184982 232.01394:22933536	221006_Gwspiked_oSPE_BEH_DDA_ESIpos_11	5162045440	88299130.1639545	DTXSID7020479	Dimethoate	MCWXGJITAZMZEV-UHFFFAOYSA-N	MCWXGJITAZMZEV-UHFFFAOYSA-N	C5H12NO3PS2	CNC(=O)CSP(=S)(OC)OC	228.999625	6.41	0.038000000000000256	correct formula	-1.3463728427886963	-1.3825508401615432
1871	14	-0.8904236555099487	C6H11Cl2FN2O2	[M+H]+	DDA	Ground water	1.5096365045395927	1	10.893	233.02441	50.01549:10608 51.02321:46349 53.00236:13773 53.03883:88425 55.01818:28426 55.05455:62290 56.01342:167822 56.96497:31263 57.03361:12156 57.07017:19146 58.96056:567776 62.92924:8568 63.0231:31619 65.0385:98008 67.05416:110557 69.0336:7830 69.06995:42796 71.04893:13639 72.00662:6743 72.0145:7965 72.01679:5784 72.04437:5755852 72.07311:17546 72.98382:92054 73.04142:11374 73.04779:103784 74.01486:102…	233.02441:190648864 234.02776:23176356 235.03112:160152496	221006_Gwspiked_oSPE_BEH_DDA_ESIpos_11	4368140629.33333	50507623.4303645	DTXSID0020446	Diuron	XMTQQYYKAHVGBJ-UHFFFAOYSA-N	XMTQQYYKAHVGBJ-UHFFFAOYSA-N	C9H10Cl2N2O	CN(C)C(=O)NC1=CC(Cl)=C(Cl)C=C1	232.017019	10.87	0.023000000000001464	incorrect formula	-1.3235790729522705	-1.3203481778927684
1950	15	-0.8486611247062683	C10H11FN5O	[M+H]+	DDA	Ground water	2.160660212306361	1	10.051	237.10226	50.01546:38793 51.02317:108216 53.00253:32337 53.03879:130475 55.01794:39362 55.05455:45917 56.96496:52769 57.03358:28777 57.07013:49310 58.96053:81200 62.01522:43774 63.02305:355648 64.03099:46168 65.03873:414579 66.04657:56538 67.05439:63169 69.03355:26388 69.0699:27718 71.04921:31750 74.01516:31734 75.02512:104467 76.03331:42232 77.04076:131560 78.05098:68513 79.05898:92003 81.04058:40690 81.0…	237.10226:749759168 238.10561:183340496 239.10897:15179372	221006_Gwspiked_oSPE_BEH_DDA_ESIpos_11	10145658880	429063353.200341	DTXSID4022731	Carbamazepine	FFGPTBGBLSHEPO-UHFFFAOYSA-N	FFGPTBGBLSHEPO-UHFFFAOYSA-N	C15H12N2O	NC(=O)N1C2=CC=CC=C2C=CC2=C1C=CC=C2	236.094963	10.04	0.011000000000001009	incorrect formula	-1.9574687480926511	NA
2002	16	-0.7834670543670654	C9H17BN4O3	[M+H]+	DDA	Ground water	1.8369093088025945	1	7.671	240.14964	50.01543:14212 51.02319:65518 53.00252:24081 53.0388:171022 53.99766:6382 54.03411:7329 55.01816:78853 55.05454:142116 56.04969:4017 56.96497:58048 57.03358:29511 57.07012:15515 58.96054:200360 63.02308:20345 65.03877:189085 66.04654:16743 67.05412:176172 68.99728:3651 69.03354:14370 69.06993:59825 70.9805:7909 71.01261:4382 71.04929:22046 71.95188:3508 73.02833:16666 77.04086:79878 78.05097:1829…	240.14963:20996516 241.15298:4916868 242.15634:5343394	221006_Gwspiked_oSPE_BEH_DDA_ESIpos_11	1076665322.66667	25491796.2554887	DTXSID2026606	1,3-Di-o-tolylguanidine	OPNUROKCUBTKLF-UHFFFAOYSA-N	OPNUROKCUBTKLF-UHFFFAOYSA-N	C15H17N3	CC1=CC=CC=C1NC(=N)NC1=C(C)C=CC=C1	239.14225	7.25	0.42100000000000026	incorrect formula	-1.9896281957626345	NA
2026	17	-1.845828413963318	C9H12F4N2O	[M+H]+	DDA	Ground water	1.89409494103327	1	8.709	241.09642	50.0155:9231 51.02328:32543 53.00243:19609 53.0389:78872 54.04221:6696 55.01804:48856 55.02937:4923 55.05444:95550 56.04969:9940 56.0578:5532 56.96507:64175 57.03367:39359 57.07001:16483 58.96065:172226 59.04938:5728 61.97943:137983 63.02291:14365 65.0386:132646 66.042:6799 66.04641:11177 67.05425:131595 68.02443:213139 68.05749:9114 69.03367:13702 69.07003:60373 70.98018:9852 71.01261:5198 71.04…	241.09642:27301876 242.09977:3419596 243.10313:11700581	221006_Gwspiked_oSPE_BEH_DDA_ESIpos_11	569908864	13332898.0221718	DTXSID1023990	Cyanazine	MZZBPDKVEFVLFF-UHFFFAOYSA-N	MZZBPDKVEFVLFF-UHFFFAOYSA-N	C9H13ClN6	CCNC1=NC(NC(C)(C)C#N)=NC(Cl)=N1	240.08902	8.7	0.009000000000000341	incorrect formula	-1.2424994707107544	-1.1149524133960402
2058	18	-2.514045238494873	C16H35N	[M+H]+	DDA	Ground water	3.545247217545519	1	16.286	242.28448	51.02325:4653 53.00243:26395 53.03888:11718 55.01811:9977 55.0544:29331 56.96502:5858 57.03364:3305 57.07:167564 58.07339:5577 58.96059:5737 60.04473:3121 64.97747:7964 65.03861:13057 67.05426:22152 69.07003:23025 71.04895:7732 71.08536:96298 72.04439:5139 72.08084:4188 72.08873:2454 74.06012:33427 77.04093:4580 79.0591:14873 81.07716:23329 83.09312:19306 85.07121:6441 85.10794:47419 86.06679:443…	242.28448:27803002 243.28783:5731420 244.29119:528626	221006_Gwspiked_oSPE_BEH_DDA_ESIpos_11	422236373.333333	77406726.299873	DTXSID4026927	N,N-Dimethyltetradecylamine	SFBHPFQSSDCYSL-UHFFFAOYSA-N	SFBHPFQSSDCYSL-UHFFFAOYSA-N	C16H35N	CCCCCCCCCCCCCCN(C)C	241.27695	15.86	0.42600000000000193	correct formula	-1.851380705833435	NA
2108	19	-1.2582476139068604	C14H29NO2	[M+H]+	DDA	Ground water	4.68405300676227	1	14.874	244.22736	50.0155:4651 51.02322:17029 53.00257:55852 53.03885:51974 53.99767:7916 55.0182:10240 55.05459:112989 56.96505:21249 57.07018:665707 58.0653:20253 58.07361:12511 58.96061:42141 62.03703:8368 62.06014:2975768 62.08244:7009 62.09006:5102 63.05728:5038 63.06347:28096 64.97746:4749 65.03881:83732 66.04201:5048 67.05446:173089 69.06996:64344 71.08561:404726 72.08871:9497 73.02836:4854 77.04092:37550 7…	244.22722:103555888 245.23057:58573832 246.23393:6902635	221006_Gwspiked_oSPE_BEH_DDA_ESIpos_19	982915690.666667	59280875.988262	DTXSID5025493	N-lauroylethanolamine	QZXSMBBFBXPQHI-UHFFFAOYSA-N	QZXSMBBFBXPQHI-UHFFFAOYSA-N	C14H29NO2	CCCCCCCCCCCC(=O)NCCO	243.21983	14.89	0.016000000000000014	correct formula	-1.2582476139068604	NA
1132	2	-1.2354069948196411	C9H9N3O2	[M+H]+	DDA	Ground water	4.208211824808914	1	7.102	192.07681	50.01543:146504 51.0232:484968 52.01855:60798 52.03108:157885 53.00255:165360 53.03881:163324 53.99764:31873 54.03409:16986 55.01818:35753 55.05456:23694 56.96498:41401 58.96055:412277 62.01522:71952 62.92922:25404 63.02312:838657 64.01835:642250 64.03073:69030 64.92741:24424 65.03877:3071386 66.04198:84260 67.05444:47275 67.98939:36370 69.00864:41272 69.06992:15060 76.02052:26277 77.02816:64733 …	192.07681:448620672 193.08016:55832616 194.08352:3855945	221006_Gwspiked_oSPE_BEH_DDA_ESIpos_11	15961967274.6667	108737043.595441	DTXSID4024729	Carbendazim	TWFZGCMQGLPBSX-UHFFFAOYSA-N	TWFZGCMQGLPBSX-UHFFFAOYSA-N	C9H9N3O2	COC(=O)NC1=NC2=CC=CC=C2N1	191.069477	7.07	0.03200000000000003	correct formula	-1.1103475093841553	-2.3633413277222326
2183	20	-0.9618721604347228	C15H20O3	[M+H]+	DDA	Ground water	3.4448184643899364	1	7.655	249.14879	50.01533:4151 51.02326:18456 53.00238:4272 53.03886:30406 55.01803:12128 55.05435:15040 56.96504:43776 57.03364:4667 57.07019:5136 58.96059:516810 59.04936:9543 60.95646:4582 62.92927:5025 62.95339:8560 64.92746:4352 65.03857:28105 67.0542:20080 69.03363:6161 69.06997:14905 71.04928:2728 75.04652:2903 77.04099:11966 78.05106:6012 79.05906:37968 81.04049:10094 81.07712:26279 83.05647:6616 83.09306…	249.14874:18020374 250.15209:7450964 251.15545:364100	221006_Gwspiked_oSPE_BEH_DDA_ESIpos_11	200386597.333333	2495808.29727071	DTXSID90151111	Rupestonic acid	ZFHSKBJBODQVBX-UHFFFAOYNA-N	ZFHSKBJBODQVBX-UWJYBYFXSA-N	C15H20O3	CC1CCC(CC2=C(C)C(=O)CC12)C(=C)C(O)=O	248.14124	8.59	0.9349999999999996	correct formula	-0.633577287197113	NA
2223	21	-1.800059199333191	C12H11O4P	[M+H]+	DDA	Ground water	3.7712107845193823	1	8.06	251.047	50.0155:57698 51.02325:211065 52.02648:7505 53.00258:9179 53.03884:81978 55.01804:14862 55.05437:12422 56.96502:37950 57.03365:29026 57.06996:3794 58.96059:253428 59.04939:387052 60.05272:3140 62.9534:26781 64.92745:4465 65.00223:7514 65.03855:27172 66.04634:2427 67.05419:34934 69.03362:3548 69.06997:8475 71.04927:4217 72.05095:2363 73.06458:5053 75.02523:2622 77.0409:64441 78.05105:3593 79.05912…	251.04698:6887504 252.05033:2455545 253.05369:0	221006_Gwspiked_oSPE_BEH_DDA_ESIpos_11	63339117.3333333	8188443.78003765	DTXSID1048207	Diphenyl Phosphate	ASMQGLCHMVWBQR-UHFFFAOYSA-N	ASMQGLCHMVWBQR-UHFFFAOYSA-N	C12H11O4P	OP(=O)(OC1=CC=CC=C1)OC1=CC=CC=C1	250.0395	8.23	0.16999999999999993	correct formula	-1.79508638381958	NA
2225	22	-1.814832091331482	C9H10BClF3NO	[M+H]+	DDA	Ground water	1.8243540070578397	1	3.727	251.05983	51.02323:7415 53.00255:17001 53.03882:42385 54.0341:6704 55.01819:9467 55.05436:4100 56.96497:49290 57.03384:9061 57.07016:3137 58.93918:6640 58.96056:2121680 58.98147:5314 59.04938:5903 60.95661:16210 62.95336:67936 63.02314:4419 65.03877:316650 66.03393:4143 66.042:10810 66.04661:5653 67.0291:3921 67.05444:5618 68.04961:50259 69.03359:7441 69.04468:7012 76.97342:7843 77.0409:5472 78.03843:6664 …	251.05983:16576523 252.06318:2580010 253.06654:1170026	221006_Gwspiked_oSPE_BEH_DDA_ESIpos_11	128137765.333333	20437003.3464656	DTXSID7044130	Sulfadiazine	SEEPANYCNGTZFQ-UHFFFAOYSA-N	SEEPANYCNGTZFQ-UHFFFAOYSA-N	C10H10N4O2S	NC1=CC=C(C=C1)S(=O)(=O)NC1=NC=CC=N1	250.05245	3.76	0.03299999999999992	incorrect formula	-0.9017095565795898	NA
2270	23	-2.104518413543701	C15H12N2O2	[M+H]+	DDA	Ground water	3.886940442694453	1	8.337	253.09766	50.0155:3673 51.02323:21030 53.00237:5469 53.03884:35283 55.01793:13976 55.05436:20193 56.96502:51839 57.03363:5183 57.06997:11576 58.96058:100339 59.04939:4187 62.95338:6967 65.03855:24641 66.04662:3656 67.05418:28767 69.07005:11063 71.04894:7654 71.08529:4751 75.02522:6717 77.04085:18400 78.05104:5463 79.05906:27914 80.05404:6109 81.04076:15631 81.07708:23387 83.05645:8825 83.09303:5962 85.0712…	253.09717:44864552 254.10052:14312333 255.10388:988296	221006_Gwspiked_oSPE_BEH_DDA_ESIpos_11	594689877.333333	41079415.3167329	DTXSID60891456	Carbamazepine-10,11-epoxide	ZRWWEEVEIOGMMT-UHFFFAOYSA-N	ZRWWEEVEIOGMMT-UHFFFAOYSA-N	C15H12N2O2	C1=CC=C2C(=C1)C3C(O3)C4=CC=CC=C4N2C(=O)N	252.08988	8.33	0.006999999999999673	correct formula	-1.8248372077941897	NA
2288	24	-1.008791208267212	C10H11N3O3S	[M+H]+	DDA	Ground water	4.010522621700236	1	4.341	254.05981	50.01547:11327 51.02326:17170 52.01858:13950 52.03107:6106 53.00251:88161 53.03879:307281 53.99761:22996 54.03402:39658 55.01815:32260 55.02934:3885 55.05455:12452 56.04967:22255 56.96494:72889 58.96052:366573 62.9533:19180 63.02305:28712 64.01835:13253 64.031:4959 65.0137:5876 65.03649:20113 65.03874:2588163 65.0627:5236 65.08383:4824 66.03387:44096 66.04197:83611 66.04654:144897 67.01787:5628 6…	254.05978:230132480 255.06313:36977692 256.06649:15678526	221006_Gwspiked_oSPE_BEH_DDA_ESIpos_11	2495612330.66667	91706618.7987087	DTXSID8026064	Sulfamethoxazole	JLKIGFTWXXRPMT-UHFFFAOYSA-N	JLKIGFTWXXRPMT-UHFFFAOYSA-N	C10H11N3O3S	CC1=CC(NS(=O)(=O)C2=CC=C(N)C=C2)=NO1	253.052114	5.05	0.7089999999999996	correct formula	-1.008791208267212	NA
2314	25	-2.3636832237243652	C15H10O4	[M+H]+	DDA	Ground water	3.6727124519152383	1	8.432	255.06537	50.01551:4269 51.02318:15996 53.00258:5365 53.03879:38770 55.01811:19292 55.05455:28821 56.96493:52416 57.03386:5362 57.06995:4962 58.96076:154645 62.95365:5755 63.02302:12203 65.03874:126724 66.04202:5591 66.04663:3984 67.05439:36122 68.99721:14717 69.03362:5284 69.06998:12959 71.04917:13809 71.08562:4419 71.9519:3087 75.02523:8437 77.04085:13413 78.051:13356 79.05899:35010 80.05405:4307 81.0406…	255.06535:9925846 256.0687:2698051 257.07206:0	221006_Gwspiked_oSPE_BEH_DDA_ESIpos_11	183639914.666667	9736242.60232608	DTXSID9022310	Daidzein	ZQSIJRDFPHDXIC-UHFFFAOYSA-N	ZQSIJRDFPHDXIC-UHFFFAOYSA-N	C15H10O4	OC1=CC=C(C=C1)C1=COC2=C(C=CC(O)=C2)C1=O	254.05791	8.99	0.5579999999999998	correct formula	-1.9176326990127563	NA
2325	26	-1.5887550115585327	C6H10ClN3O4S	[M+H]+	DDA	Ground water	2.189055324017575	1	7.008	256.01553	50.0155:3236 51.02321:13657 53.00237:5368 53.03885:20042 54.03412:6123 55.01821:9168 55.0546:13643 56.04972:12971 56.96501:73472 57.07018:3841 58.04012:20852 58.96058:221130 62.01527:4288 62.95338:7012 63.02318:17860 64.01812:5669 64.03077:4465 65.03856:23228 67.04178:3561 67.05418:19393 68.02435:9847 68.04966:4908 69.0333:4328 69.06996:6758 70.02867:3775 71.95189:6102 72.98383:39341 74.01489:606…	256.01501:20550536 257.01836:3513021 258.02172:22838908	221006_Gwspiked_oSPE_BEH_DDA_ESIpos_11	558708928	10349708.9186013	DTXSID2023195	Lamotrigine	PYZRQGJRPPTADH-UHFFFAOYSA-N	PYZRQGJRPPTADH-UHFFFAOYSA-N	C9H7Cl2N5	NC1=NC(N)=C(N=N1)C1=CC=CC(Cl)=C1Cl	255.00785	7.21	0.20199999999999996	incorrect formula	-1.8107211589813232	NA
2326	27	-0.5133993625640869	C9H10ClN5O2	[M+H]+	DDA	Ground water	4.277477230786583	1	5.922	256.05951	50.01548:11700 51.02321:50328 52.0186:11185 52.03109:8462 53.00255:12047 53.03883:54147 54.03407:32704 55.01817:21269 55.02936:7968 55.05454:36968 56.04966:102901 56.96498:76897 57.04495:16949 58.96079:206845 60.05594:4439 61.97934:8965 62.01525:7217 63.02311:73276 64.01831:18008 64.03074:12176 65.0261:14647 65.03877:99495 66.03389:17591 66.04659:7350 67.04172:18694 67.05442:35100 68.0496:25097 6…	256.05951:84461936 257.06286:12886647 258.06622:48055840	221006_Gwspiked_oSPE_BEH_DDA_ESIpos_11	2733100885.33333	77307284.3812547	DTXSID5032442	Imidacloprid	YWTYJOPNNQFBPC-UHFFFAOYSA-N	YWTYJOPNNQFBPC-UHFFFAOYSA-N	C9H10ClN5O2	[O-][N+](=O)\N=C1/NCCN1CC1=CN=C(Cl)C=C1	255.052303	5.95	0.02800000000000047	correct formula	-0.24621304869651792	-0.07680924747480725
2412	28	-1.2797929048538208	C16H21NO2	[M+H]+	DDA	Ground water	4.416954594587353	1	10.163	260.16452	50.0155:5797 51.02317:24837 53.0025:16726 53.03881:66182 55.01816:34403 55.05456:69997 56.04965:126525 56.05773:10648 56.96496:73206 57.03363:12115 57.07015:17230 58.06527:257589 58.07361:3753 58.96054:151162 59.06864:5519 60.08095:7560 62.92925:7666 63.02315:3271 64.92744:7185 65.03877:71238 67.05441:77923 68.05779:8216 69.03361:4009 69.06996:35732 70.07336:8635 71.04926:8714 71.0856:10093 71.95…	260.16452:17787522 261.16787:3772370 262.17123:0	221006_Gwspiked_oSPE_BEH_DDA_ESIpos_11	550173162.666667	19501959.2828328	DTXSID3021198	Propranolol	AQHHHDLHHXJYJD-UHFFFAOYNA-N	ZMRUPTIKESYGQW-UHFFFAOYNA-N	C16H21NO2	CC(C)NCC(O)COC1=C2C=CC=CC2=CC=C1	259.15723	9.23	0.9329999999999998	correct formula	-1.3086843490600586	NA
2471	29	-1.5903949737548828	C16H25NO2	[M+H]+	DDA	Ground water	3.7665001398657623	1	7.235	264.19598	51.02319:18906 53.00237:5060 53.03882:56148 55.01819:19074 55.0546:13780 56.04973:15440 56.96498:47870 57.06995:2944 58.06529:1524446 58.96057:761091 59.06864:27668 60.9567:4056 62.95338:6852 65.03882:21723 66.04662:4373 67.05417:21196 69.03331:4063 69.06996:9596 70.98019:3090 77.04094:27757 78.05104:5023 79.05905:80671 80.06251:4213 81.04065:9328 81.07708:24963 83.05645:3897 85.07162:3385 87.049…	264.19592:24939238 265.19927:5389244 266.20263:967301	221006_Gwspiked_oSPE_BEH_DDA_ESIpos_11	447676586.666667	47029328.8463208	DTXSID40869118	O-Desmethylvenlafaxine	KYYIDSXMWOZKMP-UHFFFAOYSA-N	KYYIDSXMWOZKMP-UHFFFAOYSA-N	C16H25NO2	CN(C)CC(C1=CC=C(C=C1)O)C2(CCCCC2)O	263.18853	6.49	0.7450000000000001	correct formula	-1.7253681421279907	NA
2471	29	-1.5903949737548828	C16H25NO2	[M+H]+	DDA	Ground water	3.7665001398657623	1	7.235	264.19598	51.02319:18906 53.00237:5060 53.03882:56148 55.01819:19074 55.0546:13780 56.04973:15440 56.96498:47870 57.06995:2944 58.06529:1524446 58.96057:761091 59.06864:27668 60.9567:4056 62.95338:6852 65.03882:21723 66.04662:4373 67.05417:21196 69.03331:4063 69.06996:9596 70.98019:3090 77.04094:27757 78.05104:5023 79.05905:80671 80.06251:4213 81.04065:9328 81.07708:24963 83.05645:3897 85.07162:3385 87.049…	264.19592:24939238 265.19927:5389244 266.20263:967301	221006_Gwspiked_oSPE_BEH_DDA_ESIpos_11	447676586.666667	47029328.8463208	DTXSID7023691	Tramadol	TVYLLZQTGLZFBW-ZBFHGGJFSA-N	TVYLLZQTGLZFBW-ZBFHGGJFSA-N	C16H25NO2	COc1cccc(c1)C1(O)CCCCC1CN(C)C	263.18853	6.81	0.4250000000000007	correct formula	-0.910847783088684	NA
1186	3	-1.0001449584960935	C8H10N4O2	[M+H]+	DDA	Ground water	3.9722469096969384	1	5.072	195.08795	50.01549:5692 51.02321:32150 52.0186:8765 53.00256:7570 53.03884:25388 53.99761:14391 54.02147:16584 54.03405:25685 55.01818:21685 55.02936:7790 55.05457:12757 56.04966:76213 56.96497:52531 57.04494:10371 58.06525:18913 58.96054:305090 60.95668:4375 62.92922:19771 62.95334:32121 63.02313:7401 64.92742:11676 65.03877:23132 66.9505:6642 67.02904:38246 67.0544:23693 68.01319:10227 68.03695:79954 68.…	195.08795:152900912 196.0913:17841384 197.09466:2446672	221006_Gwspiked_oSPE_BEH_DDA_ESIpos_11	3380831232	303299020.093186	DTXSID0020232	Caffeine	RYYVLZVUVIJVGH-UHFFFAOYSA-N	RYYVLZVUVIJVGH-UHFFFAOYSA-N	C8H10N4O2	CN1C=NC2=C1C(=O)N(C)C(=O)N2C	194.080376	5.06	0.012000000000000455	correct formula	-1.0001449584960935	NA
2528	30	-0.6304673552513123	C14H22N2O3	[M+H]+	DDA	Ground water	4.705945646033247	1	3.817	267.17062	51.02319:38134 53.00252:21162 53.03881:121226 55.01811:25764 56.04965:513034 56.96497:118929 57.03359:8623 57.05301:7640 58.06526:93698 58.96053:1102722 58.98169:4696 60.08092:16023 60.95666:11772 62.95332:26851 63.02309:104118 65.03875:172294 67.05412:10653 71.06047:54143 71.95184:10837 72.08078:675000 73.08396:13959 74.05998:992940 75.06565:14567 77.04086:72959 78.05098:16806 79.059:209612 80.0…	267.17062:141744576 268.17397:40566928 269.17733:2141137	221006_Gwspiked_oSPE_BEH_DDA_ESIpos_11	2576364970.66667	286471745.170301	DTXSID2022628	Atenolol	METKIMKYRPQLGS-UHFFFAOYNA-N	METKIMKYRPQLGS-UHFFFAOYNA-N	C14H22N2O3	CC(C)NCC(O)COC1=CC=C(CC(N)=O)C=C1	266.163043	3.69	0.12700000000000022	correct formula	-0.6304673552513123	NA
2641	31	-1.4022008180618286	C10H14F2N6O	[M+H]+	DDA	Ground water	2.30159536429578	1	3.694	273.12704	51.02325:6678 53.00258:2742 53.03883:18240 55.01821:6064 55.0546:6696 56.96499:43650 58.96058:888643 60.95671:7739 62.95337:32972 63.02316:6166 65.03883:15514 66.95053:9367 67.04179:6962 67.05446:8279 71.95189:3794 76.97345:5341 77.04086:11936 78.03846:3051 78.05104:2899 79.05904:78668 80.0544:24718 80.06674:5449 81.06455:5187 81.07709:4645 89.04454:24118 90.05165:7456 91.05919:30878 92.05479:564…	273.12704:5679980 274.13039:957942 275.13375:1999047	221006_Gwspiked_oSPE_BEH_DDA_ESIpos_11	51460244	9027661.62110831	DTXSID8021278	Sotalol	ZBMZVLHSJCTVON-UHFFFAOYNA-N	VIDRYROWYFWGSY-UHFFFAOYNA-N	C12H20N2O3S	CC(C)NCC(O)C1=CC=C(NS(C)(=O)=O)C=C1	272.11946	3.62	0.07399999999999984	incorrect formula	-1.454268217086792	NA
2708	32	-2.023737668991089	C12H18Cl2N2O	[M+H]+	DDA	Ground water	3.752649689407031	1	7.565	277.08737	51.02325:6332 53.03891:20914 55.018:6753 55.05446:16552 56.96505:76921 57.03364:3414 57.07:28215 58.06531:3580 58.96063:183118 63.0229:3426 65.03857:17892 67.05419:21981 68.997:3813 69.06997:6962 70.9802:4421 71.04896:3469 71.9519:4466 77.04085:11591 78.05105:4669 79.05876:31579 80.05406:8893 81.04067:6180 81.07716:14690 83.09264:5633 86.06697:14274 89.04456:8665 90.03881:3416 91.05925:51255 92.0…	277.08676:7674118 278.09011:738183 279.09347:8941648	221006_Gwspiked_oSPE_BEH_DDA_ESIpos_11	357822794.666667	19601250.1326401	DTXSID60944496	Clenbuterol hydrochloride	STJMRWALKKWQGH-UHFFFAOYSA-N	OPXKTCUYRHXSBK-UHFFFAOYSA-N	C12H18Cl2N2O	CC(C)(C)NCC(C1=CC(=C(C(=C1)Cl)N)Cl)O	276.07962	6.59	0.9750000000000005	correct formula	-2.0684359073638916	NA
2758	33	-0.8720219135284424	C9H15FN4O3S	[M+H]+	DDA	Ground water	1.9015418927617087	1	5.072	279.09152	50.01547:9713 51.0232:21325 52.01838:9929 53.00251:84783 53.03879:316316 53.99763:13393 54.03405:104712 55.01816:15468 55.05455:24701 56.04964:34346 56.96492:59381 57.07009:36740 58.96051:962888 63.02311:15220 64.01835:10492 65.0137:8048 65.03874:3411163 66.03387:293521 66.04194:123128 66.04652:49123 67.02905:609773 67.04171:56921 67.05443:25896 67.98937:11791 68.03243:9321 68.0496:231672 69.0335…	279.09152:181283408 280.09487:42611816 281.09823:15425172	221006_Gwspiked_oSPE_BEH_DDA_ESIpos_11	3596323072	67017418.0700887	DTXSID6021290	Sulfamethazine	ASWVTGNCAZCNNR-UHFFFAOYSA-N	ASWVTGNCAZCNNR-UHFFFAOYSA-N	C12H14N4O2S	CC1=CC(C)=NC(NS(=O)(=O)C2=CC=C(N)C=C2)=N1	278.083748	5.23	0.15800000000000036	incorrect formula	-0.8720219135284424	NA
2785	34	-0.4057281017303467	C15H21NO4	[M+H]+	DDA	Ground water	4.656423399586996	1	10.932	280.1546	50.01548:22043 51.02321:83989 53.00255:37189 53.03882:315579 55.0183:73786 55.05453:156584 56.96498:51828 57.07015:61889 58.96056:206479 59.04936:20373 65.03878:216281 66.04659:26478 67.05443:251205 69.06993:50371 71.04923:25259 71.08557:27338 77.04086:282476 78.051:73545 79.05903:1082089 80.05439:40239 80.06246:47554 81.04065:119776 81.07709:186821 83.05641:35873 83.09299:44934 85.07158:33703 89…	280.15463:344820384 281.15798:102858056 282.16134:5735528	221006_Gwspiked_oSPE_BEH_DDA_ESIpos_11	4293103189.33333	76094128.535744607	DTXSID6024175	Metalaxyl	ZQEIXNIJLIKNTD-UHFFFAOYSA-N	ZQEIXNIJLIKNTD-UHFFFAOYSA-N	C15H21NO4	COCC(=O)N(C(C)C(=O)OC)C1=C(C)C=CC=C1C	279.147059	10.92	0.012000000000000455	correct formula	-0.5181566476821899	-0.37011635038545965
2929	35	-1.2766350507736206	C12H12ClFN2O3	[M+H]+	DDA	Ground water	1.5626198836579726	1	11.082	287.05814	50.0155:6601 51.02332:30033 53.00246:12809 53.03893:97269 55.01811:25471 55.05446:93724 56.05781:5399 56.96512:65838 57.03372:13081 57.07006:21157 58.96069:76316 59.04939:3164 62.95365:5175 62.99953:5048 63.02316:7750 65.03868:54353 66.04653:12846 67.05432:98249 68.0578:6632 69.03361:6073 69.06987:28860 71.04911:32892 71.08561:9311 71.95189:2891 72.98383:3193 74.01522:3658 75.02512:24193 76.02056…	287.05814:6774143 288.06149:841719 289.06485:4309069	221006_Gwspiked_oSPE_BEH_DDA_ESIpos_11	95624477.3333333	791304.222956843	DTXSID1021087	Oxazepam	ADIMAYPTOBDMTL-UHFFFAOYNA-N	ADIMAYPTOBDMTL-UHFFFAOYNA-N	C15H11ClN2O2	OC1N=C(C2=CC=CC=C2)C2=CC(Cl)=CC=C2NC1=O	286.05091	11.06	0.02200000000000024	incorrect formula	-1.4914557933807373	NA
3029	36	-1.8284095525741575	C8H10ClN5O3S	[M+H]+	DDA	Ground water	4.168403036872276	1	5.061	292.02658	52.01841:17634 53.03885:21740 54.03409:115432 55.01819:7913 55.02935:19024 55.04185:52858 55.0546:13301 56.04968:7267 56.965:68161 56.97949:16514 57.04494:40622 57.98736:14704 58.96056:273169 58.99533:6302 59.9666:21511 59.99055:15779 61.97934:35058 62.92923:7647 62.95363:4703 65.03874:17919 66.03386:32215 67.0291:109321 67.04176:118748 67.05446:13677 68.04966:34915 68.97935:19707 69.04469:178232…	292.02658:93913112 293.02993:15700213 294.03329:56260768	221006_Gwspiked_oSPE_BEH_DDA_ESIpos_11	2477992533.33333	13858781.4637272	DTXSID2034962	Thiamethoxam	NWWZPOKUUAIXIW-UHFFFAOYSA-N	NWWZPOKUUAIXIW-UHFFFAOYSA-N	C8H10ClN5O3S	CN1COCN(CC2=CN=C(Cl)S2)C1=N[N+]([O-])=O	291.01929	5.04	0.020999999999999908	correct formula	-1.8284095525741575	NA
3059	37	-2.289926767349243	C12H18ClFN2O3	[M+H]+	DDA	Ground water	1.623092323694543	1	12.923	293.10516	50.01539:93774 51.02315:413937 53.00249:607945 53.03876:3681642 53.99758:112504 54.01037:26334 54.04213:41171 55.01811:1671610 55.0545:3692412 56.04961:54988 56.05772:57135 56.96492:40660 57.03376:321219 57.07008:2663941 58.06544:28109 58.07328:55772 58.96072:44474 59.04928:72309 63.02305:29173 65.0387:1662310 66.0419:41253 66.0465:209672 67.05435:4817992 67.9893:105616 68.04955:23035 68.05759:73…	293.10516:59302756 294.10851:18069878 295.11187:37326188	221006_Gwspiked_oSPE_BEH_DDA_ESIpos_11	737162965.333333	18674999.8776757	DTXSID6046555	Climbazole	OWEGWHBOCFMBLP-UHFFFAOYNA-N	OWEGWHBOCFMBLP-UHFFFAOYNA-N	C15H17ClN2O2	CC(C)(C)C(=O)C(OC1=CC=C(Cl)C=C1)N1C=CN=C1	292.09786	12.9	0.022999999999999687	incorrect formula	-1.1034001111984253	NA
3137	38	-1.4519788026809692	C11H12Cl2FNO3	[M+H]+	DDA	Ground water	1.801664306361766	1	10.938	296.02426	50.01548:4939 51.02334:18937 53.00252:34946 53.03879:136362 54.04216:16639 55.01814:119408 55.05453:321500 56.02152:10430 56.04971:17543 56.05776:31971 56.96494:58821 57.03379:41085 57.07011:120095 58.07358:10510 58.96051:175344 59.04932:17324 65.03873:95776 66.0419:12866 66.04658:6610 67.05439:434147 68.05774:50926 68.99718:15175 69.03354:21126 69.06989:160757 70.07332:21541 70.98047:10640 71.04…	296.02432:28304872 297.02767:5481627 298.03103:34192160	221006_Gwspiked_oSPE_BEH_DDA_ESIpos_11	300574816	4632607.75685402	DTXSID3037208	Diclofenac sodium salt	DCOPUUMXTXDBNB-UHFFFAOYSA-N	KPHWPUGNDIVLNH-UHFFFAOYSA-M	C14H11Cl2NO2	OC(=O)CC1=C(NC2=C(Cl)C=CC=C2Cl)C=CC=C1	295.01668	11.48	0.5419999999999998	incorrect formula	-1.8472834825515747	NA
3320	39	-2.7564468383789063	C19H26O3	[M+H]+	DDA	Ground water	3.8616883797767056	1	15.348	303.1955	50.01548:4461 51.02321:10178 52.01859:4162 53.00254:126647 53.03877:72755 53.99763:23503 54.01042:4545 55.01818:9792 55.05453:474993 56.96498:10643 57.07012:70036 58.96057:19155 65.03876:76575 67.05437:87074 67.98939:12383 69.03357:6654 69.04312:8089 69.06744:10045 69.06991:2898303 69.07423:13873 69.09581:3632 69.10506:4719 71.04921:179438 71.08557:7559 77.04079:20106 78.01325:4807 78.05099:3664 …	303.19547:9326467 304.19882:4134682 305.20218:0	221006_Gwspiked_oSPE_BEH_DDA_ESIpos_11	129981941.333333	1759965.01451288	DTXSID8035180	Bioallethrin	ZCVAOQKBXKSDMS-UHFFFAOYNA-N	ZCVAOQKBXKSDMS-UHFFFAOYNA-N	C19H26O3	CC(C)=CC1C(C(=O)OC2CC(=O)C(CC=C)=C2C)C1(C)C	302.188195	15.34	0.008000000000000895	correct formula	-3.3475921154022217	-3.577187507166939
1281	4	-1.1795955896377563	C13H29N	[M+H]+	DDA	Ground water	3.459286472532007	1	14.575	200.23741	50.0155:5712 51.02325:14048 53.00255:47838 53.03885:25666 53.99767:9850 55.01819:16524 55.05456:95533 56.0497:8711 56.05781:5444 56.96497:34281 57.0338:10714 57.07014:541133 58.07333:14920 58.96055:1053392 59.04939:5480 62.95364:4120 63.02315:3610 65.03879:34377 67.05442:206035 69.0333:4971 69.06992:68857 70.07336:5292 71.01294:6884 71.04923:45939 71.08558:271658 72.04437:7283 72.08871:8568 73.06…	200.23741:49357196 201.24076:8297652 202.24412:0	221006_Gwspiked_oSPE_BEH_DDA_ESIpos_11	1010660437.33333	55669937.7113445	DTXSID90223387	N-Methyldodecylamine	OMEMQVZNTDHENJ-UHFFFAOYSA-N	OMEMQVZNTDHENJ-UHFFFAOYSA-N	C13H29N	CCCCCCCCCCCCNC	199.23	14.23	0.34499999999999886	correct formula	-1.6698839664459229	NA
3393	40	-1.110285401344299	C10H13F3N6O2	[M+H]+	DDA	Ground water	1.7956299991474105	1	6.764	307.1116	50.01548:10867 51.02319:50101 53.00249:18375 53.03882:32530 55.02935:9378 55.05455:29288 56.04967:9118 56.96495:57337 57.01371:10085 57.07015:3866 58.96054:111867 62.0155:4044 63.02306:29486 65.03878:36328 67.05438:43113 68.99725:4442 69.06992:8122 70.03996:1169486 71.02897:7800 71.03701:7136 71.04344:10393 71.04922:4767 71.95185:5526 74.0151:17372 75.02518:521776 76.02838:19852 77.00457:49228 77…	307.11172:72523560 308.11507:16924536 309.11843:545769	221006_Gwspiked_oSPE_BEH_DDA_ESIpos_11	1376354944	37293046.014881	DTXSID3020627	Fluconazole	RFHAOTPXVQNOHP-UHFFFAOYSA-N	RFHAOTPXVQNOHP-UHFFFAOYSA-N	C13H12F2N6O	OC(CN1C=NC=N1)(CN1C=NC=N1)C1=C(F)C=C(F)C=C1	306.104065	6.73	0.03399999999999981	incorrect formula	-1.6052693128585815	NA
3414	41	-1.3411017656326294	C14H18FN5O2	[M+H]+	DDA	Ground water	1.4965409781362908	1	13.801	308.15311	50.01545:7721 51.02315:42276 52.03106:18811 53.00251:70822 53.03878:387424 53.99757:14533 55.01813:219343 55.05452:410410 56.02127:7254 56.04967:27770 56.05775:8338 56.96495:70213 57.03375:35185 57.07011:275792 58.96049:31825 59.04935:47237 63.02309:11843 65.03872:182252 66.04649:19701 67.04172:4754 67.05438:525808 68.05744:16697 68.99721:27561 69.03354:39396 69.06989:137724 70.01256:11131 70.039…	308.15228:16699154 309.15563:6396277 310.15899:11304542	221006_Gwspiked_oSPE_BEH_DDA_ESIpos_11	211071194.666667	9784753.38226924	DTXSID9032113	Tebuconazole	PXMNMQRDXWABCY-UHFFFAOYNA-N	PXMNMQRDXWABCY-UHFFFAOYNA-N	C16H22ClN3O	CC(C)(C)C(O)(CCC1=CC=C(Cl)C=C1)CN1C=NC=N1	307.14514	13.79	0.011000000000001009	incorrect formula	-1.170716643333435	NA
345	42	-0.6403423547744751	C9H7N	[M+H]+	DDA	Ground water	3.926250719675755	1	8.489	130.06523	50.01547:401989 51.01877:15676 51.02322:606994 52.01861:8468 52.02666:29966 52.0311:7203 53.00255:28683 53.03881:46016 55.01798:3900 56.96499:20804 57.07017:12980 58.96056:3329 61.00753:22502 62.01524:55960 63.02311:48603 65.0022:54643 65.03851:4123 66.01003:13209 67.05415:5567 74.01485:120945 75.02067:5147 75.02517:56731 76.02054:4723 76.03301:13980 77.01586:5851 77.0408:51541 81.04063:4776 86.0…	130.06523:95750720 131.06858:11508105 132.07194:779682	221006_Gwspiked_oSPE_BEH_DDA_ESIpos_11	2878752682.66667	54988578.3845565	DTXSID1021798	Quinoline	SMWDFEZZVXVKRB-UHFFFAOYSA-N	SMWDFEZZVXVKRB-UHFFFAOYSA-N	C9H7N	C1=CC2=C(C=C1)N=CC=C2	129.057849	8.37	0.11900000000000155	correct formula	-0.8809238076210022	-1.4576791691561524
347	43	0.3895857632160187	C4H11N5	[M+H]+	DDA	Ground water	4.042723733178233	1	3.36	130.10887	55.02941:144924 56.0326:2216 56.0371:25298 56.96503:32628 57.04495:11811 57.06996:6171 57.93489:6344 58.9606:86240 59.9305:4537 60.05573:502755 61.0529:3003 61.05905:3783 62.98183:3400 68.02436:129128 69.02747:2650 70.04002:3122 70.0652:2949 71.06022:970043 72.05753:7193 72.06375:23172 77.38112:2080 84.05103:3012 85.05769:196002 86.06122:3468 88.09279:133579 89.09015:3050 89.09647:3500 96.05987:8…	130.10887:92235528 131.11222:7133238 132.11558:5157315	221006_Gwspiked_oSPE_BEH_DDA_ESIpos_11	2354315861.33333	300544741.592416	DTXSID9037246	Metformin HCl	XZWYZXLIPXDOLR-UHFFFAOYSA-N	OETHQSJEHLVLGH-UHFFFAOYSA-N	C4H11N5	CN(C)C(=N)NC(N)=N	129.101445	3.32	0.040000000000000036	correct formula	0.2849195599555969	NA
3575	44	-2.301161289215088	C11H15N4O3PS	[M+H]+	DDA	Ground water	1.5600993346842469	1	9.529	315.06622	51.02321:12112 53.00251:47021 53.0388:89177 53.99785:6352 55.01814:200562 55.05453:1069799 56.04966:27905 56.05774:17933 56.96497:49692 57.03376:26014 57.0701:66793 58.06545:16075 58.96075:52162 59.04935:6037 60.04468:5883 62.9536:4383 65.03875:59637 66.04658:6581 67.05439:230749 68.05775:7895 69.03358:29008 69.06989:207410 70.06507:18740 71.01288:53953 71.04922:12411 71.08556:6861 72.04429:26691…	315.06622:27091662 316.06957:5240468 317.07293:2957133	221006_Gwspiked_oSPE_BEH_DDA_ESIpos_11	454512128	16620625.8054484	DTXSID9020790	Malaoxon	WSORODGWGUUOBO-UHFFFAOYNA-N	WSORODGWGUUOBO-UHFFFAOYNA-N	C10H19O7PS	CCOC(=O)CC(SP(=O)(OC)OC)C(=O)OCC	314.05891	9.49	0.0389999999999997	incorrect formula	-2.064635992050171	NA
3655	45	-1.0840773582458496	C10H15F5N4O2	[M+H]+	DDA	Ground water	1.756145446664692	1	16.007	319.11978	50.01547:73382 51.02319:12437 52.03112:4361 53.00258:9071 53.03883:16137 53.99789:3025 55.05457:20938 56.96496:11128 57.07015:96855 58.96086:12194 59.04936:19046 61.01066:4785 63.02313:46154 64.03101:13488 64.97747:5854 65.00251:3952 65.03878:49280 66.04659:33992 67.05442:22550 69.06992:26395 70.04001:8724 71.08559:102072 74.01522:16423 75.0252:140491 75.02802:7898 76.02875:6573 76.033:81501 77.0…	319.11902:7143847 320.12237:3086432 321.12573:0	221006_Gwspiked_oSPE_BEH_DDA_ESIpos_11	80626453.3333333	2427440.86109247	DTXSID7062536	Disperse Orange 1	YFVXLROHJBSEDW-QZQOTICOSA-N	YFVXLROHJBSEDW-UHFFFAOYSA-N	C18H14N4O2	[O-][N+](=O)c1ccc(cc1)\N=N\c1ccc(Nc2ccccc2)cc1	318.111676	15.74	0.26700000000000124	incorrect formula	-2.473928213119507	NA
3672	46	-0.916915774345398	C17H22ClN3O	[M+H]+	DDA	Ground water	4.035325900058132	1	14.166	320.15292	51.02324:4192 53.00257:7366 53.03882:24651 55.01816:19609 55.05458:53835 56.96498:48413 57.07017:23758 58.96051:14825 59.0494:15906 63.02315:8958 65.03877:22715 67.05413:63666 68.05749:3762 69.06993:28365 69.99062:4582 70.012:8391 70.03999:3540758 70.06644:6917 70.09037:4753 71.0371:22751 71.04316:48535 71.08549:14752 71.95156:3056 72.98382:3783 77.04091:9132 79.05904:57565 80.06211:3707 81.04104…	320.15286:18942392 321.15621:8216954 322.15957:12854202	221006_Gwspiked_oSPE_BEH_DDA_ESIpos_11	269549717.333333	21085867.85012	DTXSID4034497	Metconazole	XWPZUHJBOLQNMN-UHFFFAOYNA-N	XWPZUHJBOLQNMN-UHFFFAOYNA-N	C17H22ClN3O	CC1(C)CCC(CC2=CC=C(Cl)C=C2)C1(O)CN1C=NC=N1	319.14514	14.16	0.006000000000000227	correct formula	-0.9057022333145142	NA
3799	47	-0.5700593590736389	C16H23FN2O4	[M+H]+	DDA	Ground water	1.715051512810614	1	13.564	327.17014	50.01545:7135 51.02313:32080 53.0025:79360 53.0388:255632 53.99762:15272 54.03405:7087 54.04216:7192 55.01815:278680 55.05454:981117 56.02148:6347 56.04965:261809 56.05777:14792 56.96495:84872 57.03358:77959 57.07012:745279 58.02893:725671 58.06522:19481 58.96049:20939 59.03227:5157 59.03666:9619 59.04937:37541 60.05564:12778 60.08089:12990 61.02849:6128 63.0231:69797 65.03874:161633 66.04658:155…	327.17014:31806774 328.17349:13529210 329.17685:0	221006_Gwspiked_oSPE_BEH_DDA_ESIpos_11	462536501.333333	13768122.9847042	DTXSID3057981	Dimoxystrobin	WXUZAHCNPWONDH-DYTRJAOYSA-N	WXUZAHCNPWONDH-DYTRJAOYSA-N	C19H22N2O3	CNC(=O)C(=N\OC)\C1=CC=CC=C1COC1=C(C)C=CC(C)=C1	326.16304	13.55	0.013999999999999346	incorrect formula	-2.082000732421875	NA
385	48	-0.4382129609584808	C4H8FN3O	[M+H]+	DDA	Ground water	1	1	7.284	134.07146	50.01547:208446 51.01874:6496 51.02321:264586 52.01838:24595 52.0266:12641 52.03111:7910 53.00254:36410 53.03882:207148 53.99767:7671 54.03411:5639 54.04222:8218 55.01815:19778 55.05453:22547 56.96498:317576 58.96055:226950 61.00754:18794 62.01526:49008 63.02313:81527 65.00223:30174 65.02613:9731 65.03874:26235 66.03394:6147 66.04654:20006 67.0417:18948 67.0541:19611 70.98051:9394 74.01489:11841 …	134.07146:72424656 135.07481:5215439 136.07817:781956	221006_Gwspiked_oSPE_BEH_DDA_ESIpos_11	1567222144	10813182.278747	DTXSID50274037	4-Methyl-1H-benzotriazole	CMGDVUCDZOBDNL-UHFFFAOYSA-N	CMGDVUCDZOBDNL-UHFFFAOYSA-N	C7H7N3	CC1=CC=CC2=C1N=NN2	133.064	7.41	0.12600000000000033	incorrect formula	-0.875713050365448	NA
385	48	-0.4382129609584808	C4H8FN3O	[M+H]+	DDA	Ground water	1	1	7.284	134.07146	50.01547:208446 51.01874:6496 51.02321:264586 52.01838:24595 52.0266:12641 52.03111:7910 53.00254:36410 53.03882:207148 53.99767:7671 54.03411:5639 54.04222:8218 55.01815:19778 55.05453:22547 56.96498:317576 58.96055:226950 61.00754:18794 62.01526:49008 63.02313:81527 65.00223:30174 65.02613:9731 65.03874:26235 66.03394:6147 66.04654:20006 67.0417:18948 67.0541:19611 70.98051:9394 74.01489:11841 …	134.07146:72424656 135.07481:5215439 136.07817:781956	221006_Gwspiked_oSPE_BEH_DDA_ESIpos_11	1567222144	10813182.278747	DTXSID1038743	5-Methyl-1H-benzotriazole	LRUDIIUSNGCQKF-UHFFFAOYSA-N	LRUDIIUSNGCQKF-UHFFFAOYSA-N	C7H7N3	CC1=CC2=C(NN=N2)C=C1	133.064	7.41	0.12600000000000033	incorrect formula	-0.875713050365448	NA
3877	49	-1.5457825660705566	C10H19O6PS2	[M+H]+	DDA	Ground water	3.5995021773608205	1	12.366	331.04355	51.02317:138841 53.00254:282759 53.03882:1178402 53.99766:52102 54.04221:67995 55.01818:913778 55.05436:4443787 56.02154:48813 56.0578:205744 56.965:55047 57.0336:590151 57.07015:1567813 58.07337:50901 59.04938:99269 65.03878:839513 66.04661:81371 67.05414:5398080 67.98942:121239 68.05775:256172 69.0336:214482 69.06993:1438334 70.06517:71367 70.07336:66681 71.01258:157016 71.04923:627338 71.08559…	331.04355:105269304 332.0469:20823052 333.05026:20714492	221006_Gwspiked_oSPE_BEH_DDA_ESIpos_11	2018877568	187370051.526347	DTXSID4020791	Malathion	JXSJBGJIGXNWCI-UHFFFAOYNA-N	JXSJBGJIGXNWCI-UHFFFAOYNA-N	C10H19O6PS2	CCOC(=O)CC(SP(=S)(OC)OC)C(=O)OCC	330.036072	12.35	0.016000000000000014	correct formula	-2.242042064666748	-2.9755471353056393
1326	5	-0.8362928628921509	C12H27NO	[M+H]+	DDA	Ground water	3.298998663659065	1	12.978	202.21683	50.0155:27587 51.02322:77430 53.00255:102763 53.03882:130138 53.99766:16713 55.01819:126306 55.05436:455975 56.04967:53399 56.0578:18534 57.03363:107985 57.07016:511745 58.04439:21613 58.06529:6742326 58.08549:14728 58.08691:9434 58.96057:139326 59.04941:37020 59.06864:139755 60.04471:16626 60.95644:11121 62.06012:690876 63.06345:10919 65.03852:185569 66.04632:9056 67.05416:355559 67.98942:15045 …	202.21683:215227920 203.22018:43089036 204.22354:0	221006_Gwspiked_oSPE_BEH_DDA_ESIpos_11	1983061760	14959467.7328541	DTXSID7042190	N,N-Dimethyldecylamine N-oxide	ZRKZFNZPJKEWPC-UHFFFAOYSA-N	ZRKZFNZPJKEWPC-UHFFFAOYSA-N	C12H27NO	CCCCCCCCCC[N+](C)(C)[O-]	201.20926	12.96	0.017999999999998906	correct formula	-1.8468685150146484	NA
3936	50	-1.264163851737976	C13H13B4F2N5O	[M+H]+	DDA	Ground water	2.1447045805384266	1	14.769	334.16818	53.00256:5020 53.0388:13175 55.01819:6938 55.05458:36586 56.96497:44339 57.07016:11081 58.96054:14761 59.04938:6358 63.02314:9320 64.97745:4392 65.03878:16567 67.05442:49942 69.04468:5864 69.06992:21282 69.96672:5337 69.98872:3495 69.99092:5521 70.00318:5771 70.0123:5622 70.03999:5290532 70.04439:28451 70.04942:4757 70.06674:5413 70.07587:10442 70.09036:8963 70.11242:5473 70.20864:4636 71.03707:3…	334.16812:47709276 335.17147:19750656 336.17483:36399672	221006_Gwspiked_oSPE_BEH_DDA_ESIpos_11	552263125.333333	33030049.6654366	DTXSID7034674	Ipconazole	QTYCMDBMOLSEAM-UHFFFAOYNA-N	QTYCMDBMOLSEAM-UHFFFAOYNA-N	C18H24ClN3O	CC(C)C1CCC(CC2=CC=C(Cl)C=C2)C1(O)CN1C=NC=N1	333.16079	14.76	0.009000000000000341	incorrect formula	-1.1900992393493652	NA
4068	51	-2.149700880050659	C15H17Cl2N3O2	[M+H]+	DDA	Ground water	4.00557583483961	1	13.979	342.07733	51.02323:9885 53.00254:35257 53.03882:53369 53.99765:6333 55.01818:63188 55.05456:282667 56.04967:261918 56.05779:11230 56.96499:71918 57.03384:9796 57.05303:9721 57.07013:54815 58.96051:17838 59.04937:9513 60.95796:4300 63.02313:4759 65.03876:47949 67.05444:268438 68.04964:8885 68.0578:14707 69.03359:9678 69.06993:599370 70.03997:79064 70.06519:20313 70.07337:17439 71.04924:10480 71.08557:20036 …	342.07727:13101646 343.08062:2188211 344.08398:14693722	221006_Gwspiked_oSPE_BEH_DDA_ESIpos_11	209401104	3459499.11321047	DTXSID8024280	Propiconazole	STJLVHWMYQXCPB-UHFFFAOYNA-N	STJLVHWMYQXCPB-UHFFFAOYNA-N	C15H17Cl2N3O2	CCCC1COC(CN2C=NC=N2)(O1)C1=C(Cl)C=C(Cl)C=C1	341.069783	13.94	0.0389999999999997	correct formula	-1.865830421447754	-1.6802670171586143
4913	52	-1.1385163068771362	C18H39O7P	[M+H]+	DDA	Ground water	4.456590031179645	1	15.094	399.25082	53.00239:3958 53.03887:5995 55.01801:4285 55.05446:65447 56.96481:2957 57.07004:122405 58.0734:3914 59.04924:16301 62.98184:7873 64.97758:52684 65.03855:4390 67.05426:12835 69.06999:5537 71.08532:5277 79.05876:9725 81.07712:8229 83.09276:54650 84.09532:2164 85.1079:5535 89.06587:22003 91.05929:20732 93.07411:11693 95.05349:5985 95.08981:4756 98.98744:52892 101.09843:101751 102.10167:4510 103.0565…	399.2507:4082366 400.25405:2891057 401.25741:0	221006_Blank1_oSPE_BEH_DDA_ESIpos_14	6086761301.33333	1503064193.69822	DTXSID5021758	Tris(2-butoxyethyl) phosphate	WTLBZVNBAKMVDP-UHFFFAOYSA-N	WTLBZVNBAKMVDP-UHFFFAOYSA-N	C18H39O7P	CCCCOCCOP(=O)(OCCOCCCC)OCCOCCCC	398.243343	15.1	0.006000000000000227	correct formula	-1.5380243062973022	NA
517	53	-0.6596318483352661	C9H10N2	[M+H]+	DDA	Ground water	3.631321352920889	1	8.898	147.09183	50.0155:173208 51.02324:468933 52.01845:25059 52.02667:19912 52.03111:32950 53.00259:17124 53.03884:122273 54.03414:10739 55.0182:6047 56.965:5673 58.96056:10258 61.00731:10981 62.01527:30725 63.02316:86349 64.01838:9163 64.92742:16428 65.00218:17574 65.02616:14726 65.03854:87454 66.04661:6671 67.04177:4583 67.05444:8049 74.01493:16279 75.01265:5509 75.02523:27472 76.02058:15954 76.033:10085 77.0…	147.09183:110290456 148.09518:11615927 149.09854:8204038	221006_Gwspiked_oSPE_BEH_DDA_ESIpos_11	2441502634.66667	29283794.6279801	DTXSID70870631	5,6-Dimethylbenzimidazole	LJUQGASMPRMWIW-UHFFFAOYSA-N	LJUQGASMPRMWIW-UHFFFAOYSA-N	C9H10N2	CC1=CC2=C(C=C1C)N=CN2	146.0844	8.47	0.42799999999999905	correct formula	-1.1060885190963743	NA
5186	54	-1.2620837688446045	C20H32BF2NO4	[M+Na]+	DDA	Ground water	1.7561944549788706	1	15.1	421.2334	51.02327:4044 53.03892:15209 55.01801:7353 55.05442:18589 56.04972:5038 56.96509:10759 57.03365:3023 57.0702:6009 58.06533:3613 59.04945:14605 62.98184:4151 64.97755:10815 67.05425:19332 69.03364:9594 69.06999:7096 71.08532:3126 71.95192:2204 77.04095:8759 79.05916:15901 81.07722:23871 82.07262:7172 83.09267:3012 89.06572:11405 90.06774:3149 91.05928:17246 93.07411:9349 95.05356:40203 95.08985:10…	421.23248:1086743 422.23583:0 423.23919:0	221006_Gwspiked_oSPE_BEH_DDA_ESIpos_25	10101795.3333333	1033772.48676937	DTXSID5021758	Tris(2-butoxyethyl) phosphate	WTLBZVNBAKMVDP-UHFFFAOYSA-N	WTLBZVNBAKMVDP-UHFFFAOYSA-N	C18H39O7P	CCCCOCCOP(=O)(OCCOCCCC)OCCOCCCC	398.243343	15.1	0	incorrect formula	-1.5380243062973022	NA
5198	55	-0.8474223613739014	C15H23BN7O5P	[M+H]+	DDA	Ground water	2.240824637311563	1	10.599	423.16983	51.02321:9397 53.03884:47960 54.03409:5950 55.01818:11860 55.05459:54226 56.04967:9699 56.96501:45582 57.07015:10422 58.06533:17936 58.96054:6039 59.04936:5038 60.98427:4637 65.03877:5804 67.05418:40238 69.03357:5444 69.06993:13591 77.04093:28160 78.03841:4651 79.05906:63750 80.05407:96318 81.04061:7091 81.07709:37605 82.07254:5671 83.09299:10891 84.08737:7503 88.00095:8843 89.00887:8007 89.0657:…	423.16971:16483228 424.17306:21491784 425.17642:34756024	221006_Gwspiked_oSPE_BEH_DDA_ESIpos_11	190851141.333333	24757278.6682832	DTXSID7023227	Losartan	PSIFNNKUMBGKDQ-UHFFFAOYSA-N	PSIFNNKUMBGKDQ-UHFFFAOYSA-N	C22H23ClN6O	CCCCC1=NC(Cl)=C(CO)N1CC1=CC=C(C=C1)C1=CC=CC=C1C1=NN=NN1	422.16219	10.79	0.19099999999999895	incorrect formula	-2.782576322555542	NA
5222	56	-1.706839680671692	C18H33ClN2O5S	[M+H]+	DDA	Ground water	4.860052816993783	1	13.79	425.18744	53.00236:10973 53.03879:13414 53.99766:3066 55.01795:15565 55.05437:137822 56.04975:16356 56.0578:6186 56.96499:39398 57.03362:58042 57.07016:31198 58.06529:60344 58.96056:7532 59.04937:34221 61.01063:7792 65.03851:7541 67.05417:117965 68.04936:40401 68.05748:5724 69.03329:4030 69.06994:183356 70.06518:210522 70.07335:4903 71.04893:5104 71.06854:5755 71.08527:6295 72.04436:8356 72.08048:4492 79.0…	425.18753:14506927 426.19088:21047398 427.19424:28094304	221006_Gwspiked_oSPE_BEH_DDA_ESIpos_11	134814312	11673120.3573365	DTXSID2022836	Clindamycin	KDLRVYVGXIQJDK-UHFFFAOYNA-N	KDLRVYVGXIQJDK-AWPVFWJPSA-N	C18H33ClN2O5S	CCCC1CC(N(C)C1)C(=O)NC(C(C)Cl)C1OC(SC)C(O)C(O)C1O	424.17987	12.9	0.8899999999999988	correct formula	-2.1320550441741943	NA
5280	57	-1.6729085445404053	C19H30F2N6O3	[M+H]+	DDA	Ground water	1.76726296744689	1	11.481	429.24072	51.02331:14238 53.03876:63779 55.01815:12896 55.05452:32791 56.04964:13851 56.96494:46026 57.07008:32184 58.96076:6979 59.04933:5301 65.03874:11236 67.04172:4821 67.05438:155424 69.03354:6187 69.06999:16145 71.04919:3862 73.06483:4423 77.04072:31713 79.05897:80898 80.05433:132727 81.04057:11081 81.077:32485 83.05637:7919 83.09295:7611 84.08733:714757 85.09087:21507 86.10313:6998 88.08163:6571 91.…	429.24072:20240408 430.24407:26549926 431.24743:2263283	221006_Gwspiked_oSPE_BEH_DDA_ESIpos_11	185450069.333333	5724335.93554164	DTXSID0023169	Irbesartan	YOSHYTLCDANDAN-UHFFFAOYSA-N	YOSHYTLCDANDAN-UHFFFAOYSA-N	C25H28N6O	CCCCC1=NC2(CCCC2)C(=O)N1CC1=CC=C(C=C1)C1=CC=CC=C1C1=NN=NN1	428.23246	11.67	0.18900000000000006	incorrect formula	-2.2473206520080566	NA
5864	58	-1.790730118751526	C15H17ClIN3O3S	[M+H]+	DDA	Ground water	2.0649607736920017	1	11.447	481.97897	51.02343:3265 53.00257:8922 53.03884:16463 55.01823:28848 55.05461:143188 56.04971:47205 56.96497:22528 57.03362:15404 57.07021:23483 58.0653:20527 59.04939:3821 65.0389:11130 66.02127:3050 67.05419:148182 69.0336:8825 69.06997:59776 70.06518:9800 71.04925:30681 71.08528:3805 72.04437:3520 76.02057:23983 77.04091:10084 79.05908:142815 80.05442:4228 80.06211:7013 81.04073:20797 81.07713:146341 82.…	481.97897:13118191 482.98232:13575718 483.98568:98251440	221006_Gwspiked_oSPE_BEH_DDA_ESIpos_11	206186298.666667	9646540.17360864	DTXSID2044345	Chlorantraniliprole	PSOVNZZNOMJUBI-UHFFFAOYSA-N	PSOVNZZNOMJUBI-UHFFFAOYSA-N	C18H14BrCl2N5O2	CNC(=O)C1=C(NC(=O)C2=CC(Br)=NN2C2=C(Cl)C=CC=N2)C(C)=CC(Cl)=C1	480.970792	11.44	0.006999999999999673	incorrect formula	-2.2649688720703125	NA
6091	59	0.03349718824028969	C27H35BN6O3	[M+H]+	DDA	Ground water	1.7545372499840388	1	10.744	502.29572	53.00235:5037 53.0388:17264 55.01796:11382 55.05436:61916 56.04968:34713 56.96499:10718 57.0336:8287 57.07015:9224 58.06528:4586 59.04938:149512 65.03878:25046 67.05415:52013 68.04963:39278 68.05747:4874 69.03358:9880 69.0573:10794 69.06999:34117 70.0652:49035 71.04923:9198 74.05999:3733 77.04088:3723 79.05903:66471 80.05407:42717 81.04062:9668 81.07711:54256 82.07261:88466 82.08053:5219 83.05642…	502.29575:11403621 503.2991:19407804 504.30246:3377101	221006_Gwspiked_oSPE_BEH_DDA_ESIpos_11	129251381.333333	7252770.41862193	DTXSID00861411	Fexofenadine	RWTNPBWLLIMQHL-UHFFFAOYSA-N	RWTNPBWLLIMQHL-UHFFFAOYSA-N	C32H39NO4	CC(C)(C1=CC=C(C=C1)C(CCCN2CCC(CC2)C(C3=CC=CC=C3)(C4=CC=CC=C4)O)O)C(=O)O	501.28791	10.45	0.2940000000000005	incorrect formula	-1.3821628093719482	NA
1420	6	-1.0842487812042236	C12H17NO2	[M+H]+	DDA	Ground water	3.5763393302961304	1	9.873	208.13354	50.01545:78717 51.0232:316717 52.02657:14994 53.00253:24964 53.03881:156921 53.99765:6145 54.04666:81515 55.01814:25769 55.05458:32341 56.96495:36490 57.03383:9862 57.07015:7462 58.96054:116731 61.00755:9537 62.01523:42744 62.92922:10276 62.95362:6961 63.02311:710477 64.02645:21461 64.03073:331571 64.92741:9415 65.00219:6057 65.03427:8810 65.03876:79094 66.04647:14097 66.95049:7993 67.05442:59866…	208.13354:105060048 209.13689:17867160 210.14025:1168169	221006_Gwspiked_oSPE_BEH_DDA_ESIpos_11	1901585536	52521932.2580315	DTXSID10282734	N,N-Diethyl-4-methoxybenzamide	HCJXEOFLVIFFDG-UHFFFAOYSA-N	HCJXEOFLVIFFDG-UHFFFAOYSA-N	C12H17NO2	CCN(CC)C(=O)C1=CC=C(OC)C=C1	207.12593	9.85	0.022999999999999687	correct formula	-0.9259129166603088	NA
6697	60	-1.8566092252731323	C36H30B2N2O3	[M+H]+	DDA	Ground water	1.8038120181426065	1	12.294	559.26038	51.02324:3858 53.03893:14146 55.01806:17198 55.05445:54146 56.0497:5142 56.96501:11239 57.0337:19135 57.07004:16229 59.04949:12057 64.97746:6063 65.03852:8593 67.05425:60207 69.0333:8067 69.07002:24022 71.01275:14702 71.0491:15414 71.08528:6053 73.02837:5393 77.04091:6946 79.05879:67437 80.06212:4618 81.04065:11141 81.07721:62654 82.08057:4457 83.0566:38620 83.0931:22375 85.0712:6851 87.04986:256…	559.26038:3004828 560.26373:6229573 561.26709:0	221006_Gwspiked_oSPE_BEH_DDA_ESIpos_11	24129391.3333333	591930.380954833	DTXSID8029868	Atorvastatin	XUKUURHRXDUEBC-UHFFFAOYNA-N	XUKUURHRXDUEBC-KAYWLYCHSA-N	C33H35FN2O5	CC(C)c1c(C(=O)Nc2ccccc2)c(c(-c2ccc(F)cc2)n1CCC(O)CC(O)CC(O)=O)-c1ccccc1	558.253	12.55	0.2560000000000002	incorrect formula	-1.1978241205215454	NA
712	61	-0.9358052015304564	C9H12N2O	[M+H]+	DDA	Ground water	4.161480436401516	1	6.154	165.1026	50.01549:40587 51.02323:106197 52.02668:4873 53.00256:10880 53.03882:38981 53.93935:2770 55.01817:24823 55.05458:12446 56.01343:64481 56.96499:108776 57.03363:4058 58.96057:201235 62.95338:3457 63.02316:6485 65.03877:49713 66.04201:3189 67.05416:47893 69.03361:8194 69.06996:5244 71.04894:4990 71.95189:4414 71.96795:3687 72.00631:3668 72.04438:2687162 72.07295:3635 72.12027:3208 73.04144:6861 73.0…	165.1026:104755368 166.10595:10840151 167.10931:33366324	221006_Gwspiked_oSPE_BEH_DDA_ESIpos_11	2498035882.66667	34169166.1804165	DTXSID7037551	Fenuron	XXOYNJXVWVNOOJ-UHFFFAOYSA-N	XXOYNJXVWVNOOJ-UHFFFAOYSA-N	C9H12N2O	CN(C)C(=O)NC1=CC=CC=C1	164.09496	6.12	0.03399999999999981	correct formula	-0.7065612077713013	NA
807	62	-1.0052502155303955	C6H9N3O3	[M+H]+	DDA	Ground water	3.8062582470429054	1	4.269	172.07188	50.01548:7572 51.0232:32671 53.00253:37924 53.03883:34620 53.99765:8588 54.03408:69074 55.01817:69315 55.05456:247402 56.02153:6496 56.03706:260748 56.05777:35595 56.96496:51689 57.02111:25428 57.03356:27880 57.07015:27548 58.07335:9002 58.96056:1976971 59.04936:25534 60.95652:15329 61.95682:5035 62.95337:91170 63.02313:7151 65.03879:49210 66.04631:4881 67.05415:525774 68.04933:6223 68.05748:2426…	172.07188:101276096 173.07523:8469588 174.07859:544903	221006_Gwspiked_oSPE_BEH_DDA_ESIpos_11	1920374186.66667	226570106.001238	DTXSID2020892	Metronidazole	VAOCPAMSLUNLGC-UHFFFAOYSA-N	VAOCPAMSLUNLGC-UHFFFAOYSA-N	C6H9N3O3	CC1=NC=C(N1CCO)[N+]([O-])=O	171.06439	4.41	0.14100000000000001	correct formula	-1.5196577310562134	NA
841	63	-0.6282559633255005	C4H8N5OP	[M+H]+	DDA	Ground water	1.7573701972871076	1	5.594	174.05446	50.01558:10192 51.02328:24626 53.00238:7139 53.03889:16178 55.01827:15433 55.05442:51392 56.05783:6347 56.96506:21059 57.03372:12949 57.0702:9141 58.96063:120559 59.04941:3179 60.95672:6198 61.97943:118720 62.95347:29200 63.02317:6225 65.0386:19069 67.05423:125627 68.02441:143158 68.05758:33292 68.997:9157 69.02778:2840 69.03363:4668 69.07002:106879 70.0652:3256 70.07307:6351 71.04943:9520 71.060…	174.05446:25179834 175.05781:2195391 176.06117:10736161	221006_Gwspiked_oSPE_BEH_DDA_ESIpos_19	650570069.333333	8016938.5957058	DTXSID0037495	Atrazine-desisopropyl	IVENSCMCQBJAKW-UHFFFAOYSA-N	IVENSCMCQBJAKW-UHFFFAOYSA-N	C5H8ClN5	CCNC1=NC(N)=NC(Cl)=N1	173.04682	5.55	0.04400000000000048	incorrect formula	-0.8716244697570801	NA
1458	7	-0.923187017440796	C10H15N3O2	[M+H]+	DDA	Ground water	3.2109206496169738	1	5.034	210.12401	50.01547:20547 51.0232:33695 52.01839:53120 52.03107:58537 53.00256:6671 53.03881:104528 54.03408:84223 54.0422:4153 55.01798:16433 55.02933:26880 55.04184:26760 55.05451:15400 56.04968:4662 56.96497:62804 56.97951:36308 57.97489:5892 57.98747:15375 58.96055:299627 58.98268:4187 59.04937:4455 59.9666:5355 59.99051:16135 62.92923:6670 62.95336:4127 64.92742:3412 65.03849:53581 66.03391:29913 66.04…	210.12401:29224288 211.12736:3958585 212.13072:5283361	221006_Gwspiked_oSPE_BEH_DDA_ESIpos_11	568133610.666667	6815708.37530754	DTXSID8020880	4-(Methylnitrosamino)-1-(3-pyridyl)-1-butanol	OGRXKBUCZFFSTL-UHFFFAOYNA-N	OGRXKBUCZFFSTL-UHFFFAOYNA-N	C10H15N3O2	CN(CCCC(O)C1=CC=CN=C1)N=O	209.11643	5.04	0.006000000000000227	correct formula	-1.4298417568206787	NA
1571	8	-2.2072343826293945	C13H13NO2	[M+H]+	DDA	Ground water	3.0342321705232096	1	10.5	216.10136	50.01549:5429 51.02324:20943 53.00255:15215 53.03883:34030 55.01825:14510 55.05459:49101 56.0578:5615 56.96502:54665 57.03361:7998 57.07019:25705 58.07336:5869 58.96058:694680 61.97938:345398 62.92928:17512 63.02314:7159 64.92748:13837 65.0388:56591 66.042:3410 67.05418:65538 68.02437:466247 68.05778:5716 69.02774:6251 69.03359:6309 69.06998:56602 70.07335:6146 71.04893:9744 71.06052:29648 71.085…	216.1013:46092744 217.10465:6372867 218.10801:20880404	221006_Gwspiked_oSPE_BEH_DDA_ESIpos_11	858940010.666667	23015419.5421186	DTXSID9020112	Atrazine	MXWJVTOOROXGIU-UHFFFAOYSA-N	MXWJVTOOROXGIU-UHFFFAOYSA-N	C8H14ClN5	CCNC1=NC(NC(C)C)=NC(Cl)=N1	215.09377	10.48	0.019999999999999574	incorrect formula	-1.0607270002365112	-0.9110827238947128
1632	9	-2.583118200302124	C15H22O	[M+H]+	DDA	Ground water	3.5353748438080443	1	14.213	219.17458	50.01545:30605 51.02319:120820 52.02666:5284 52.03109:7429 53.00253:52765 53.03881:212213 53.99786:5787 55.01817:34410 55.05455:145806 56.05779:6032 56.96499:31481 57.03383:8275 57.07013:44225 58.96053:127441 62.92921:16991 63.02311:16969 64.97744:6959 65.03876:270026 66.04198:9444 66.0466:20374 67.05442:264042 68.05775:11650 69.03357:80988 69.06993:172656 71.08558:8404 75.02519:4491 77.04088:132…	219.1745:115641592 220.17785:23849050 221.18121:0	221006_Gwspiked_oSPE_BEH_DDA_ESIpos_11	2131693312	89888133.125005	DTXSID8047050	(+)-Nootkatone	WTOYNNBCKUYIKC-JMSVASOKSA-N	WTOYNNBCKUYIKC-JMSVASOKSA-N	C15H22O	CC1CC(=O)C=C2CCC(CC12C)C(C)=C	218.16707	14.15	0.06299999999999883	correct formula	-1.908033847808838	NA
1008	1	-1.6100887060165403	C12H11O4P	[M-H]-	DDA	LC-MS water	3.872574656300148	1	8.239	249.0323	58.07809:1796 59.98535:2177 62.96429:5973 65.03966:37856 75.02428:4454 75.58759:1957 78.95932:35839 93.03468:378280 94.03825:13019 98.98418:2067 99.92591:1876 100.96751:10691 100.98013:3475 101.00791:1884 102.97594:48284 122.9695:32911 144.9641:2297 154.99071:32650 166.95168:6217 173.0011:4683 205.12286:3227 207.98767:2015 213.44431:7293 249.03156:469217 249.14966:4979 250.03641:37198	249.0323:9666271 250.03565:2453918 251.03901:0	221006_Std100ngL2_oSPE_BEH_DDA_ESIneg_34	239867605.333333	19824980.8230022	DTXSID1048207	Diphenyl Phosphate	ASMQGLCHMVWBQR-UHFFFAOYSA-N	ASMQGLCHMVWBQR-UHFFFAOYSA-N	C12H11O4P	OP(=O)(OC1=CC=CC=C1)OC1=CC=CC=C1	250.0395	8.23	0.009000000000000341	correct formula	-1.79508638381958	NA
712	100	-1.1766905784606934	C6H8ClFO3S	[M-H]-	DDA	LC-MS water	2.2143227298857355	1	5.398	212.97955	50.85577:1739 54.80694:1821 58.02989:5395 59.01384:3009 66.73923:1684 73.59821:1684 78.91905:23191 78.96578:1611 83.05047:2842 90.2849:1576 93.03516:2727 94.96279:2372 96.95859:2404 97.06629:3987 100.96758:26034 108.06772:1554 109.9274:2831 127.93819:7623 132.86787:4300 134.86549:2155 151.11296:3579 153.12856:8546 158.93896:1636 165.67271:1774 168.98943:6727 169.12276:3709 169.16052:2334 170.9267…	212.97916:3854523 213.98251:295580 214.98587:0	221006_Std100ngL2_oSPE_BEH_DDA_ESIneg_34	66589050.6666667	12488334.3169506	DTXSID4059916	Perfluoro-n-butanoic acid	YPJUNDFVDDCYIH-UHFFFAOYSA-N	YPJUNDFVDDCYIH-UHFFFAOYSA-N	C4HF7O2	OC(=O)C(F)(F)C(F)(F)C(F)(F)F	213.9864799	5.41	0.012000000000000455	incorrect formula	-0.8690361380577087	NA
714	101	-2.1056859493255615	C13H10O3	[M-H]-	DDA	LC-MS water	3.839628109739336	1	11.481	213.05585	58.02988:3864 59.01383:5124 61.04244:2300 63.86714:2140 65.00337:2680 65.03966:132085 66.04297:3868 67.01898:4807 67.29428:2102 75.02431:17794 78.91908:9136 78.96576:3197 92.95909:2785 92.99181:3393 93.01889:13902 93.03469:2260489 93.05201:10547 93.0896:2852 94.03829:98088 100.96757:13303 114.26827:2217 118.48146:2056 127.93757:4606 139.11343:2467 141.12804:4132 153.12888:11890 167.14403:4484 169…	213.05585:36457164 214.0592:6276653 215.06256:0	221006_Std100ngL2_oSPE_BEH_DDA_ESIneg_34	978387285.333333	157260209.391375	DTXSID1038321	3-Phenoxybenzoic acid	NXTDJHZGHOFSQG-UHFFFAOYSA-N	NXTDJHZGHOFSQG-UHFFFAOYSA-N	C13H10O3	OC(=O)C1=CC(OC2=CC=CC=C2)=CC=C1	214.06299	11.49	0.009000000000000341	correct formula	-1.6460129022598269	NA
714	101	-2.1056859493255615	C13H10O3	[M-H]-	DDA	LC-MS water	3.839628109739336	1	11.481	213.05585	58.02988:3864 59.01383:5124 61.04244:2300 63.86714:2140 65.00337:2680 65.03966:132085 66.04297:3868 67.01898:4807 67.29428:2102 75.02431:17794 78.91908:9136 78.96576:3197 92.95909:2785 92.99181:3393 93.01889:13902 93.03469:2260489 93.05201:10547 93.0896:2852 94.03829:98088 100.96757:13303 114.26827:2217 118.48146:2056 127.93757:4606 139.11343:2467 141.12804:4132 153.12888:11890 167.14403:4484 169…	213.05585:36457164 214.0592:6276653 215.06256:0	221006_Std100ngL2_oSPE_BEH_DDA_ESIneg_34	978387285.333333	157260209.391375	DTXSID4047882	Phenyl 4-hydroxybenzoate	GJLNWLVPAHNBQN-UHFFFAOYSA-N	GJLNWLVPAHNBQN-UHFFFAOYSA-N	C13H10O3	OC1=CC=C(C=C1)C(=O)OC1=CC=CC=C1	214.06299	11.48	9.999999999994458e-4	correct formula	-2.1056859493255615	NA
740	102	-2.1911725997924805	C6H4ClN3O4	[M-H]-	DDA	LC-MS water	3.586463391142127	1	9.335	215.98193	50.00345:21889 59.01384:3439 65.00366:2004 65.99858:12124 68.99824:9509 74.00383:4322 76.01932:9141 78.91909:23680 78.96577:4686 80.91706:32892 81.97043:8373 81.99349:2438 84.97297:16380 88.00693:2962 88.01934:2480 89.99872:4078 92.0144:5936 99.92591:7914 100.9676:4353 107.00175:5103 116.89791:2545 117.00992:3096 118.92434:2831 120.00921:45992 121.01258:2577 134.86548:8202 136.99957:2910 139.1125…	215.98193:14396587 216.98528:871902 217.98864:4889317	221006_Std100ngL2_oSPE_BEH_DDA_ESIneg_34	796901482.666667	11443184.344389	DTXSID6063062	6-Chloro-2,4-dinitroaniline	LHRIICYSGQGXSX-UHFFFAOYSA-N	LHRIICYSGQGXSX-UHFFFAOYSA-N	C6H4ClN3O4	NC1=C(Cl)C=C(C=C1[N+]([O-])=O)[N+]([O-])=O	216.989035	9.32	0.015000000000000568	correct formula	-2.161423444747925	NA
823	103	-1.048622965812683	C6H16N2O5S	[M-H]-	DDA	LC-MS water	1.7436619408207894	1	13.208	227.07153	58.02942:1852 59.01384:2292 59.96716:5643 60.98718:13160 61.9884:2689 65.00141:2688 65.00338:2783 71.05046:2418 72.09267:1716 75.96216:3350 76.65121:1791 78.50417:2137 78.91909:2896 78.96577:10243 79.95766:2148 83.05047:1795 93.00145:2512 95.95243:1782 96.97601:1870 98.98472:2357 99.92537:2470 100.9677:91780 100.98013:3634 101.03952:2286 101.96713:3980 102.96474:4806 102.97596:21963 117.03507:216…	227.07153:4017902 228.07488:369929 229.07824:0	221006_Std100ngL2_oSPE_BEH_DDA_ESIneg_34	93727184	5009504.55136793	DTXSID3022405	Oxybenzone	DXGLGDHPHMLXJC-UHFFFAOYSA-N	DXGLGDHPHMLXJC-UHFFFAOYSA-N	C14H12O3	COC1=CC=C(C(=O)C2=CC=CC=C2)C(O)=C1	228.07864	13.2	0.008000000000000895	incorrect formula	-1.8445059061050415	NA
824	104	-2.1572811603546143	C15H16O2	[M-H]-	DDA	LC-MS water	3.439527587763537	1	11.182	227.10825	57.0345:2586 60.98715:10846 61.9884:2473 65.00169:2663 65.03968:4255 71.05045:4163 78.91909:2294 78.96577:6507 79.95765:2405 81.07126:15874 83.05046:2369 85.02974:2722 92.29169:2049 93.03471:28588 96.99336:9219 99.92591:3189 100.96765:95135 100.98012:4600 101.96767:3358 102.96474:3678 102.97598:29683 108.0219:2923 117.03503:16704 122.96946:4424 125.06114:3693 127.11361:2095 133.06621:51510 134.06…	227.10779:21376842 228.11114:4239174 229.1145:391348	221006_Std100ngL2_oSPE_BEH_DDA_ESIneg_34	410731669.333333	46422644.2910491	DTXSID7020182	Bisphenol A	IISBACLAFKSPIT-UHFFFAOYSA-N	IISBACLAFKSPIT-UHFFFAOYSA-N	C15H16O2	CC(C)(C1=CC=C(O)C=C1)C1=CC=C(O)C=C1	228.11503	11.18	0.002000000000000668	correct formula	-2.1572811603546143	-1.6860560425299866
853	105	-1.3235790729522705	C9H10Cl2N2O	[M-H]-	DDA	LC-MS water	3.902394446345994	1	10.888	231.00993	51.66415:14826 58.7998:7639 59.98534:11309 77.96598:9817 81.95484:7523 83.22902:8192 86.00388:108527 95.38588:7906 98.96461:25403 99.92589:12156 100.96758:8946 111.81587:7534 113.99862:9463 121.98078:7993 122.96944:16712 123.89159:8559 128.14674:7699 132.86778:87883 149.97572:660996 150.97813:37792 158.53531:8097 159.05621:11357 159.97318:1597785 160.9758:72584 169.47269:8301 185.95135:6749554 18…	231.0099:317661664 232.01325:40779656 233.01661:234332064	221006_Std100ngL2_oSPE_BEH_DDA_ESIneg_34	7869132800	240711118.389339	DTXSID0020446	Diuron	XMTQQYYKAHVGBJ-UHFFFAOYSA-N	XMTQQYYKAHVGBJ-UHFFFAOYSA-N	C9H10Cl2N2O	CN(C)C(=O)NC1=CC(Cl)=C(Cl)C=C1	232.017019	10.87	0.018000000000000682	correct formula	-1.3235790729522705	-1.3203481778927684
885	106	-2.445525646209717	C15H24O2	[M-H]-	DDA	LC-MS water	3.389436474037474	1	13.302	235.1707	53.41184:1657 55.59453:2088 57.86511:1563 58.98295:1796 61.83075:2121 62.7997:1675 78.96577:3306 79.95766:2725 81.2675:1696 94.96279:1909 96.95858:1970 98.93346:1707 99.38766:1851 99.92591:2187 100.9676:3312 107.13614:1774 107.54382:1599 110.43019:1872 114.92408:1807 118.9508:1690 129.1264:1846 130.04237:5515 132.86787:5486 134.86545:31698 136.86269:15082 137.09688:2158 144.05779:4548 160.08949:4…	235.17032:24895208 236.17367:5150585 237.17703:0	221006_Std100ngL2_oSPE_BEH_DDA_ESIneg_34	300656320	8838420.37750004	DTXSID7020211	3,5-Di-tert-butyl-4-hydroxybenzyl alcohol	HNURKXXMYARGAY-UHFFFAOYSA-N	HNURKXXMYARGAY-UHFFFAOYSA-N	C15H24O2	CC(C)(C)C1=CC(CO)=CC(=C1O)C(C)(C)C	236.17763	13.29	0.012000000000000455	correct formula	-2.3567187786102295	NA
908	107	-1.3249748945236206	C12H18FN3O	[M-H]-	DDA	LC-MS water	2.588423922735393	1	7.294	238.13499	51.74158:1578 54.36622:1802 57.0345:1773 60.28747:1651 72.25854:1972 78.96577:2196 79.95766:6882 96.95858:5161 99.92591:3317 100.9676:7333 102.97596:2978 106.06632:50416 107.06951:2851 112.93095:5093 117.04594:2853 131.06158:320823 132.03326:36228 132.06508:21986 133.04066:17016 134.89499:13053 136.86282:3914 138.23518:1837 138.86015:2141 147.08174:1839 170.92668:1974 175.08749:67696 180.82161:17…	238.13499:7394277 239.13834:1376036 240.1417:0	221006_Std100ngL2_oSPE_BEH_DDA_ESIneg_34	129660528	10017944.9948292	DTXSID2026606	1,3-Di-o-tolylguanidine	OPNUROKCUBTKLF-UHFFFAOYSA-N	OPNUROKCUBTKLF-UHFFFAOYSA-N	C15H17N3	CC1=CC=CC=C1NC(=N)NC1=C(C)C=CC=C1	239.14225	7.25	0.043999999999999595	incorrect formula	-1.9896281957626345	NA
910	108	-1.9401202201843264	C13H21NO3	[M-H]-	DDA	LC-MS water	4.836861467412904	1	3.719	238.1449	63.66654:1500 64.79012:1545 75.13637:1629 78.96615:2341 81.98154:2374 83.64876:1621 87.19807:1466 96.95859:3848 98.61259:1582 98.81842:1566 100.27586:1715 100.96761:4951 102.97596:2334 106.04286:2042 108.71642:1621 136.0526:1791 136.86282:6663 138.86017:3848 142.27686:1644 145.05315:2926 159.94066:4399 160.93761:3614 163.06361:24225 174.129:4131 174.91852:2472 180.79813:1900 190.1239:35527 191.12…	238.1449:3469128 239.14825:706773 240.15161:0	221006_Std100ngL2_oSPE_BEH_DDA_ESIneg_34	51740446.6666667	8620872.01379102	DTXSID5021255	salbutamol	NDAUXUAQIAJITI-UHFFFAOYNA-N	NDAUXUAQIAJITI-UHFFFAOYNA-N	C13H21NO3	CC(C)(C)NCC(O)C1=CC=C(O)C(CO)=C1	239.15214	3.7	0.018999999999999684	correct formula	-1.9401202201843264	NA
938	109	-2.187199354171753	C15H14O3	[M-H]-	DDA	LC-MS water	3.6769849942475297	1	9.59	241.08727	50.34266:2167 57.03448:3532 58.02988:4196 58.35917:2778 60.98718:5087 65.03968:13008 71.05044:2771 73.00735:2753 78.91907:4117 78.96572:10685 83.05044:3938 91.0555:10349 93.0178:3707 93.03472:101280 94.48132:2329 96.95804:2571 96.97649:3274 98.972:5150 100.96757:3280 108.02187:3212 109.02911:2455 111.0092:3117 114.93133:5882 117.03503:4804 119.05047:206760 120.05378:13383 121.02975:190015 122.032…	241.08731:21516990 242.09066:5276833 243.09402:267703	221006_Std100ngL2_oSPE_BEH_DDA_ESIneg_34	673185152	96644738.6872537	DTXSID7058705	(R,S)-Equol	ADFCQWZHKCXPAJ-UHFFFAOYNA-N	ADFCQWZHKCXPAJ-UHFFFAOYNA-N	C15H14O3	OC1=CC=C(C=C1)C1COC2=C(C1)C=CC(O)=C2	242.09429	9.61	0.019999999999999574	correct formula	-2.3431010246276855	NA
1126	11	-1.131269931793213	C7H8ClF3O3S	[M-H]-	DDA	LC-MS water	2.214899892180428	1	8.054	262.97601	51.13293:1911 61.98841:2021 64.04394:1524 66.42139:1455 68.07736:1588 69.72598:1673 76.56952:1516 78.96574:8263 80.9171:3344 94.96279:2537 96.95859:5819 98.98472:2704 99.92591:4866 100.96767:24669 102.97596:2690 116.92913:1878 118.92435:2283 122.96947:4507 134.89407:2161 156.9425:3201 160.93433:3093 164.95627:2787 166.95169:4117 168.4906:1770 178.92731:3637 199.10139:1696 213.47612:6026 218.98615…	262.97592:7523826 263.97927:734393 264.98263:0	221006_Std100ngL2_oSPE_BEH_DDA_ESIneg_34	197567664	30373517.1867789	DTXSID6062599	Perfluoro-n-pentanoic acid	CXZGQIAOTKWCDB-UHFFFAOYSA-N	CXZGQIAOTKWCDB-UHFFFAOYSA-N	C5HF9O2	OC(=O)C(F)(F)C(F)(F)C(F)(F)C(F)(F)F	263.9832859	8.06	0.006000000000000227	incorrect formula	-0.15887242555618286	NA
959	110	-1.250607967376709	C14H29NO2	[M-H]-	DDA	LC-MS water	4.202640468027564	1	14.868	242.21281	58.02988:12543 59.98535:7890 72.00928:86938 72.04562:28112 79.95764:10931 81.02228:8387 84.00921:8064 84.04557:51269 100.96756:26402 122.96944:14399 152.98463:5601 156.94353:13627 180.17599:17590 180.92081:9863 181.16013:182135 182.16267:14155 183.17509:231776 184.17883:23586 188.93892:11849 192.17625:15254 194.19064:54072 197.19124:28787 198.18623:590428 199.17078:179453 199.19019:43631 200.1732…	242.21281:200639520 243.21616:49835128 244.21952:3461397	221006_Std100ngL2_oSPE_BEH_DDA_ESIneg_34	1780470400	113060837.506695	DTXSID5025493	N-lauroylethanolamine	QZXSMBBFBXPQHI-UHFFFAOYSA-N	QZXSMBBFBXPQHI-UHFFFAOYSA-N	C14H29NO2	CCCCCCCCCCCC(=O)NCCO	243.21983	14.89	0.02200000000000024	correct formula	-1.2582476139068604	NA
998	111	-0.633577287197113	C15H20O3	[M-H]-	DDA	LC-MS water	3.745736865186386	1	8.484	247.13425	50.11188:1535 68.51084:1557 78.9658:15738 82.08682:1668 86.52113:1559 96.97652:3805 100.9677:8055 102.97596:3612 109.06588:8934 120.05797:5171 120.93831:1936 121.06619:3800 121.7858:1722 122.9694:7957 123.19667:1696 124.44414:1544 127.30922:1660 135.08173:7920 135.40417:1750 143.05061:1769 149.0976:9605 152.30949:1785 161.09772:2622 162.94177:14930 163.11282:15817 175.1124:4167 175.3614:1598 180.…	247.13422:4511907 248.13757:1161977 249.14093:0	221006_Std100ngL2_oSPE_BEH_DDA_ESIneg_34	170847616	3933121.55453553	DTXSID90151111	Rupestonic acid	ZFHSKBJBODQVBX-UHFFFAOYNA-N	ZFHSKBJBODQVBX-UWJYBYFXSA-N	C15H20O3	CC1CCC(CC2=C(C)C(=O)CC12)C(=C)C(O)=O	248.14124	8.59	0.10599999999999987	correct formula	-0.633577287197113	NA
1144	13	-0.5101346373558044	C14H22N2O3	[M-H]-	DDA	LC-MS water	4.2823308413793	1	3.691	265.15591	50.3916:1665 52.61589:1905 54.22835:1865 55.64129:1919 57.69255:1453 59.14302:1629 63.89428:1825 65.14877:1795 69.62453:2124 73.51728:1689 78.96578:1898 80.98082:1830 95.05027:2480 96.95859:5614 102.97596:3995 106.04228:4460 113.09733:2558 119.05044:4519 121.06619:2745 123.04562:1741 135.31805:1667 149.04863:126455 150.05174:6128 151.64178:1655 154.00128:1657 155.41315:1564 174.91728:5245 180.935…	265.15594:1603007 266.15929:639477 267.16265:223662	221006_Std100ngL2_oSPE_BEH_DDA_ESIneg_34	19922266	3016029.65120504	DTXSID2022628	Atenolol	METKIMKYRPQLGS-UHFFFAOYNA-N	METKIMKYRPQLGS-UHFFFAOYNA-N	C14H22N2O3	CC(C)NCC(O)COC1=CC=C(CC(N)=O)C=C1	266.163043	3.69	9.999999999998899e-4	correct formula	-0.6304673552513123	NA
1156	14	-2.6630148887634277	C13H10Cl2O2	[M-H]-	DDA	LC-MS water	3.936643994966097	1	13.485	266.99857	55.01877:6353 57.03447:9146 60.99305:4887 69.03488:6224 69.76253:3680 71.05043:102017 78.96569:24150 83.05043:4839 86.7002:3899 91.0191:37184 95.95239:9083 96.97648:4109 98.972:32740 100.96773:17016 102.97535:4832 108.4631:3954 113.09728:6027 118.9424:5990 123.08149:16504 126.90689:5513 126.92838:10669 126.98673:24682 126.99594:4433134 127.00978:12456 127.0605:4793 127.0828:6622 127.9989:170110 1…	266.99857:37912744 268.00192:10082613 269.00528:48069432	221006_Std100ngL2_oSPE_BEH_DDA_ESIneg_34	587692309.333333	39819536.8807362	DTXSID6021824	Dichlorophene	MDNWOSOZYLHTCG-UHFFFAOYSA-N	MDNWOSOZYLHTCG-UHFFFAOYSA-N	C13H10Cl2O2	OC1=CC=C(Cl)C=C1CC1=CC(Cl)=CC=C1O	268.00578	13.49	0.005000000000000782	correct formula	-2.6630148887634277	NA
1167	15	-1.6679214239120483	C15H15N3O2	[M-H]-	DDA	LC-MS water	3.642275605225017	1	13.717	268.10904	57.03449:3428 60.98719:3906 65.00168:3181 71.05045:8075 85.02973:4777 91.01915:5291 92.0509:23591 100.96762:101771 100.98012:2229 102.97588:11648 105.03494:5544 107.05047:2395 109.73155:2097 121.05403:1983 122.96946:86347 123.08151:4717 126.99596:366440 127.99894:83447 128.99261:270812 134.0612:207764 135.06499:10859 142.94046:2263 142.95605:3846 147.05684:4894 148.06413:4425 151.07706:2994 154.4…	268.10904:6874646 269.11239:1488629 270.11575:0	221006_Std100ngL2_oSPE_BEH_DDA_ESIneg_34	115504589.333333	3484190.22981314	DTXSID6021450	Disperse yellow 3	PXOZAFXVEWKXED-ISLYRVAYSA-N	PXOZAFXVEWKXED-ISLYRVAYSA-N	C15H15N3O2	CC(=O)NC1=CC=C(C=C1)\N=N\C1=C(O)C=CC(C)=C1	269.116427	13.73	0.0129999999999999	correct formula	-1.6593416929244995	NA
1194	16	-1.454268217086792	C12H20N2O3S	[M-H]-	DDA	LC-MS water	4.267491910909782	1	3.636	271.11237	59.98561:2400 61.5048:1650 63.9626:38342 65.03968:1815 66.12284:1983 69.33389:1580 71.97978:1745 73.59956:1604 75.76886:1597 76.97025:16154 78.98614:8959 79.95766:2973 96.95869:9602 116.05051:1769 119.03789:4304 120.04573:8143 131.92918:3851 174.11662:22701 174.91826:18037 175.12492:16544 183.03548:2695 192.12625:2207 198.02312:6509 206.10561:2835 210.04745:27809 211.05109:2361 212.61322:7527 215…	271.1124:3235018 272.11575:954344 273.11911:210782	221006_Std100ngL2_oSPE_BEH_DDA_ESIneg_34	42890970.6666667	4381997.95423655	DTXSID8021278	Sotalol	ZBMZVLHSJCTVON-UHFFFAOYNA-N	VIDRYROWYFWGSY-UHFFFAOYNA-N	C12H20N2O3S	CC(C)NCC(O)C1=CC=C(NS(C)(=O)=O)C=C1	272.11946	3.62	0.016000000000000014	correct formula	-1.454268217086792	NA
123	17	-0.5223376154899597	C7H6N2	[M-H]-	DDA	LC-MS water	3.5489972220475647	1	5.464	117.04616	50.00334:16302 66.0349:6012 66.9316:2325 73.0298:2214 83.93074:2222 90.03491:28527 97.93129:71013 99.92592:836443 99.97309:2449 100.92623:106729 100.93492:5786 116.89722:5000 116.92915:440907 116.98885:3806 117.04591:1546266 117.10576:3545 117.929:30786 118.04301:11253 118.04935:120940	117.04599:37899884 118.04934:2963290 119.0527:791113	221006_Std100ngL2_oSPE_BEH_DDA_ESIneg_34	1077868650.66667	37352472.5501651	DTXSID8024573	1H-Benzimidazole	HYZJCKYKOHLVJF-UHFFFAOYSA-N	HYZJCKYKOHLVJF-UHFFFAOYSA-N	C7H6N2	N1C=NC2=C1C=CC=C2	118.0531	5.52	0.05599999999999916	correct formula	-0.5044615864753723	NA
1231	18	-0.932214856147766	C12H14N4O2S	[M-H]-	DDA	LC-MS water	3.863756209288161	1	5.287	277.07672	56.0805:1900 61.97059:3501 63.96259:11272 64.01924:15141 65.01462:15945 77.96562:2614 78.96577:5645 78.9733:2602 79.98107:2788 80.9812:1924 81.04579:11389 83.83591:2058 84.04849:1835 96.95858:4935 99.92591:3740 100.9676:7669 105.04592:2626 106.04108:106447 107.03796:14949 107.04453:4855 114.93135:2507 121.06454:20418 122.07267:40958 131.04869:5151 132.05696:4361 155.00523:20352 171.09352:2789 172…	277.07611:14271234 278.07946:3888803 279.08282:1281683	221006_Std100ngL2_oSPE_BEH_DDA_ESIneg_34	566834314.666667	26359080.0605791	DTXSID6021290	Sulfamethazine	ASWVTGNCAZCNNR-UHFFFAOYSA-N	ASWVTGNCAZCNNR-UHFFFAOYSA-N	C12H14N4O2S	CC1=CC(C)=NC(NS(=O)(=O)C2=CC=C(N)C=C2)=N1	278.083748	5.23	0.056999999999999496	correct formula	-0.8720219135284424	NA
129	19	-0.6033919453620911	C6H5N3	[M-H]-	DDA	LC-MS water	4.076064203892032	1	5.603	118.04139	50.00351:7047 83.93113:9553 90.03535:16959 99.90711:6934 99.92587:1484772 100.92617:84231 101.92466:21355 102.92818:38534 102.9293:109437 117.0459:31719 117.92899:23226 118.04115:28914 118.04937:10252 118.81439:8206 118.84359:8736 118.86371:18550 118.92428:7111354 118.98279:11566 118.98836:5140 119.0023:8110 119.03714:6349	118.04138:18923868 119.04473:1522830 120.04809:150501	221006_Std100ngL2_oSPE_BEH_DDA_ESIneg_34	638371541.333333	18195601.1533783	DTXSID6020147	1H-Benzotriazole	QRUDEWIWKLJBPS-UHFFFAOYSA-N	QRUDEWIWKLJBPS-UHFFFAOYSA-N	C6H5N3	N1N=NC2=C1C=CC=C2	119.04835	5.58	0.022999999999999687	correct formula	-0.6898992657661438	NA
1009	2	-0.9396635293960572	C10H10N4O2S	[M-H]-	DDA	LC-MS water	3.727122706064294	1	3.785	249.04544	59.44764:1500 65.01463:3719 67.37288:1614 78.96578:2086 86.02527:1473 92.02583:8285 94.04123:4247 95.68109:1695 96.95859:3744 102.97596:3082 112.56725:1648 112.93096:2029 117.71624:1693 122.06111:1705 122.96947:2836 129.9334:2415 134.04707:5115 171.0239:1908 172.92175:2981 177.09294:1635 185.08339:54872 186.08621:5526 205.15915:2165 213.44934:5543 240.07159:1601 248.26128:1874 248.88603:5094 249.…	249.04547:921525 250.04882:114962 251.05218:0	221006_Std100ngL2_oSPE_BEH_DDA_ESIneg_34	12743755	1100871.89775923	DTXSID7044130	Sulfadiazine	SEEPANYCNGTZFQ-UHFFFAOYSA-N	SEEPANYCNGTZFQ-UHFFFAOYSA-N	C10H10N4O2S	NC1=CC=C(C=C1)S(=O)(=O)NC1=NC=CC=N1	250.05245	3.76	0.025000000000000355	correct formula	-0.9017095565795898	NA
1297	20	-0.31562164425849915	C7H15ClN4O4S	[M-H]-	DDA	LC-MS water	2.7240975399152014	1	11.071	285.04358	59.98511:3393 60.98694:1874 65.00338:7537 78.96578:3108 98.98419:2682 100.96771:53506 100.98013:2927 102.97596:2902 116.92641:2063 118.94175:2505 120.01985:1802 120.45364:1637 122.96947:7479 134.97314:3660 139.07648:5114 148.46338:1688 156.94354:4257 158.92613:21666 158.94003:2372 160.93541:1954 167.07101:6538 179.00182:3021 180.92084:1889 186.65157:1774 188.93896:4003 200.92635:6090 200.93858:53…	285.04358:7672352 286.04693:2453447 287.05029:3901276	221006_Std100ngL2_oSPE_BEH_DDA_ESIneg_34	116594426.666667	11475350.2833699	DTXSID1021087	Oxazepam	ADIMAYPTOBDMTL-UHFFFAOYNA-N	ADIMAYPTOBDMTL-UHFFFAOYNA-N	C15H11ClN2O2	OC1N=C(C2=CC=CC=C2)C2=CC(Cl)=CC=C2NC1=O	286.05091	11.06	0.010999999999999233	incorrect formula	-1.4914557933807373	NA
1311	21	-1.5639408826828003	C3H7F3N2O4S3	[M-H]-	DDA	LC-MS water	1.8301582791477784	1	14.907	286.94385	57.03448:1574 59.01383:1790 60.0048:1599 62.97098:1844 63.13249:1595 65.00336:1800 66.66553:1623 76.97024:4234 79.95764:2585 82.99766:1528 83.92248:1585 90.76055:1709 92.96732:15013 94.96277:4189 96.95856:3750 98.24671:1507 98.98469:1725 100.96758:3191 102.97649:2161 116.90535:1579 125.00783:1841 125.02434:3581 126.02829:1866 160.92331:2642 160.93434:8740 160.94633:2359 162.95963:1581 164.95622:2…	286.94379:14496547 287.94714:4112008 288.9505:29544782	221006_Std100ngL2_oSPE_BEH_DDA_ESIneg_53	222647349.333333	9700519.45029035	DTXSID5032498	Triclosan	XEFQLINVKFYRCS-UHFFFAOYSA-N	XEFQLINVKFYRCS-UHFFFAOYSA-N	C12H7Cl3O2	OC1=C(OC2=CC=C(Cl)C=C2Cl)C=CC(Cl)=C1	287.95116	14.91	0.0030000000000001137	incorrect formula	-2.5208826065063477	-1.799503085902856
1325	23	-1.4275615215301514	C14H18N4O3	[M-H]-	DDA	LC-MS water	3.392938950076116	1	5.949	289.13077	52.64602:1545 57.9756:6836 58.82765:1666 68.16639:1740 75.75789:1599 78.96578:3858 96.97653:1605 100.96761:2672 102.97596:2927 108.2295:1593 114.36275:1532 120.46287:1846 121.02974:3799 122.96947:2435 127.93837:1953 142.94048:1686 155.07365:1709 156.03374:2163 157.04068:4746 162.9418:3764 169.06256:6447 171.6595:1622 172.57698:1607 185.03596:11999 200.0472:4207 201.03035:7314 204.93063:2921 218.2…	289.13077:2706260 290.13412:731494 291.13748:0	221006_Std100ngL2_oSPE_BEH_DDA_ESIneg_34	55835872	2968383.16896185	DTXSID3023712	Trimethoprim	IEDVJHCEMCRBQM-UHFFFAOYSA-N	IEDVJHCEMCRBQM-UHFFFAOYSA-N	C14H18N4O3	COC1=CC(CC2=CN=C(N)N=C2N)=CC(OC)=C1OC	290.13789	5.92	0.028999999999999915	correct formula	-1.2057076692581177	NA
1332	24	-2.0921008586883545	C11H9BN2O3S2	[M-H]-	DDA	LC-MS water	1.748847223818487	1	5.057	290.01215	57.97557:55947 60.32417:1745 65.89286:1817 92.8011:1482 100.96761:2040 109.9274:1711 135.80423:1516 137.59192:1590 144.87889:1456 167.90869:1561 169.06258:8156 174.23882:1585 195.07703:3961 196.16226:1537 198.25366:1654 201.41029:1647 216.28069:3213 221.41164:1853 223.91902:1735 229.87469:2062 289.18127:1656 290.04648:9358 290.18423:1827 290.21344:4327 290.71295:1675	290.01215:1274040 291.0155:179669 292.01886:846742	221006_Std100ngL2_oSPE_BEH_DDA_ESIneg_34	36925860.6666667	3454993.83308528	DTXSID2034962	Thiamethoxam	NWWZPOKUUAIXIW-UHFFFAOYSA-N	NWWZPOKUUAIXIW-UHFFFAOYSA-N	C8H10ClN5O3S	CN1COCN(CC2=CN=C(Cl)S2)C1=N[N+]([O-])=O	291.01929	5.04	0.017000000000000348	incorrect formula	-1.8284095525741575	NA
1340	25	-1.1034001111984253	C15H17ClN2O2	[M-H]-	DDA	LC-MS water	4.884897112355323	1	12.909	291.09076	50.00334:1793 58.02965:2445 59.98535:2434 60.98719:2880 61.9884:2000 65.00169:2141 65.01463:3558 66.02224:2302 67.01987:5508 67.03018:838781 68.02734:4551 68.03361:15809 78.96577:2529 82.01741:3478 92.18804:1918 96.98216:2228 98.98471:2460 100.96764:23529 100.98013:3369 102.97595:7080 105.10721:1796 111.00107:4221 122.96946:5829 126.99607:13721 133.06621:2507 144.01604:1926 149.09737:2326 151.087…	291.09076:26145982 292.09411:8292529 293.09747:17031252	221006_Std100ngL2_oSPE_BEH_DDA_ESIneg_34	320748736	18112687.7064917	DTXSID6046555	Climbazole	OWEGWHBOCFMBLP-UHFFFAOYNA-N	OWEGWHBOCFMBLP-UHFFFAOYNA-N	C15H17ClN2O2	CC(C)(C)C(=O)C(OC1=CC=C(Cl)C=C1)N1C=CN=C1	292.09786	12.9	0.009000000000000341	correct formula	-1.1034001111984253	NA
1354	26	-0.7785565257072449	C16H22O5	[M-H]-	DDA	LC-MS water	3.289545497395307	1	8.897	293.13995	51.0788:1721 57.58076:1863 58.02989:4251 74.48903:1611 78.96578:5987 79.31797:1797 94.96279:1604 100.96753:14477 102.97596:3908 121.02969:53218 122.03288:1872 125.09794:1655 125.13024:1637 141.12895:2358 143.10757:4698 144.45583:1769 145.12332:21850 149.09738:2748 163.11275:1915 166.95148:13183 170.11993:2091 178.86565:1818 181.16011:2604 184.13426:2577 188.86789:6418 206.87804:5060 213.98428:485…	293.1394:3006795 294.14275:1017689 295.14611:0	221006_Std100ngL2_oSPE_BEH_DDA_ESIneg_34	62205269.3333333	3639840.12886354	DTXSID50873160	Mono(2-ethyl-5-hydroxyhexyl)Phthalate (Mixture of Diastereomerms)	RYPQSGURZSTFSX-UHFFFAOYNA-N	RYPQSGURZSTFSX-UHFFFAOYNA-N	C16H22O5	CCC(CCC(C)O)COC(=O)C1=CC=CC=C1C(=O)O	294.14672	8.93	0.032999999999999474	correct formula	-0.5060003399848938	NA
1362	28	-1.3876780271530151	C11H12Cl2FNO3	[M-H]-	DDA	LC-MS water	1.6894706091130958	1	11.475	294.0094	57.11294:3261 71.01412:111204 72.01747:5794 93.03465:6616 93.65229:2839 95.05024:3668 97.06575:5881 107.05045:9544 108.02187:10441 119.0504:4079 120.05864:7998 121.02987:12907 121.06616:9193 127.07677:13203 133.02992:3583 133.06618:9885 134.03783:17588 135.04552:4784 136.05341:7368 136.08919:4579 141.12891:5357 147.04533:41369 147.0817:10235 148.05347:338913 149.0563:29284 149.09721:14471 150.064…	294.00943:28907496 295.01278:6184289 296.01614:26904828	221006_Std100ngL2_oSPE_BEH_DDA_ESIneg_34	681668714.666667	62765478.9188066	DTXSID3037208	Diclofenac sodium salt	DCOPUUMXTXDBNB-UHFFFAOYSA-N	KPHWPUGNDIVLNH-UHFFFAOYSA-M	C14H11Cl2NO2	OC(=O)CC1=C(NC2=C(Cl)C=CC=C2Cl)C=CC=C1	295.01668	11.48	0.005000000000000782	incorrect formula	-1.8472834825515747	NA
1372	29	-2.76820969581604	C20H24O2	[M-H]-	DDA	LC-MS water	4.01949603741635	1	12.123	295.17017	58.02965:2067 69.0349:2183 100.9676:7167 108.0219:1932 119.05043:2070 125.09793:2015 130.04245:8694 131.05029:4272 141.09296:2131 141.12894:4439 143.05064:39000 145.06624:29782 146.06926:2217 151.11295:2517 155.14519:2342 156.05779:4727 157.06602:4405 159.08209:3243 169.06609:7917 171.08151:5157 181.0659:5593 182.07443:4513 183.08208:12699 185.09689:4465 188.93895:2203 195.08141:7755 197.09755:32…	295.17017:5311062 296.17352:1707510 297.17688:738943	221006_Std100ngL2_oSPE_BEH_DDA_ESIneg_34	88722898.6666667	6914935.60929712	DTXSID5020576	Ethinyl Estradiol	BFPYWIDHMRZLRN-UHFFFAOYNA-N	BFPYWIDHMRZLRN-SLHNCBLASA-N	C20H24O2	CC12CCC3C(CCc4cc(O)ccc34)C1CCC2(O)C#C	296.17763	12.1	0.022999999999999687	correct formula	-2.1714227199554443	NA
1032	3	-1.008791208267212	C10H11N3O3S	[M-H]-	DDA	LC-MS water	3.915234012955878	1	5.104	252.04517	52.89167:1902 56.30047:2115 63.96258:187488 75.9753:1739 78.16776:1761 78.96577:4939 92.05088:32565 92.64391:1875 96.95858:8054 99.92591:1923 108.04541:3647 114.02216:1664 118.92434:3673 123.30095:1743 131.92932:16316 150.29868:1647 156.01282:723605 156.94249:2153 157.01672:33367 174.91737:25736 208.14392:2036 218.62653:2293 240.10951:2015 250.87466:2067 251.16498:3866 252.04539:2840 252.87215:18…	252.04517:12295200 253.04852:2406139 254.05188:1220498	221006_Std100ngL2_oSPE_BEH_DDA_ESIneg_34	182454501.333333	41874522.6390099	DTXSID8026064	Sulfamethoxazole	JLKIGFTWXXRPMT-UHFFFAOYSA-N	JLKIGFTWXXRPMT-UHFFFAOYSA-N	C10H11N3O3S	CC1=CC(NS(=O)(=O)C2=CC=C(N)C=C2)=NO1	253.052114	5.05	0.05400000000000027	correct formula	-1.008791208267212	NA
1380	30	-1.6941438913345337	C7H8ClN3O4S2	[M-H]-	DDA	LC-MS water	3.7709200165918695	1	3.763	295.95767	51.12998:1639 53.49386:1613 54.23285:1624 57.3155:1783 60.91824:1633 61.9706:2265 63.96259:6116 77.96568:31808 78.96578:4037 80.98082:1689 87.87414:1580 96.95859:7384 100.96761:4126 108.33715:1744 123.99605:3996 139.46463:1720 150.57698:1787 150.62857:1538 170.9267:2529 172.4821:1784 174.91728:5136 181.33562:1665 191.89491:2501 204.98418:35764 212.6282:7936 231.99564:4487 252.89375:3067 254.87177…	295.95694:2132594 296.96029:235414 297.96365:1650091	221006_Std100ngL2_oSPE_BEH_DDA_ESIneg_34	24584583.3333333	3002728.45349714	DTXSID2020713	Hydrochlorothiazide	JZUFKLXOESDKRF-UHFFFAOYSA-N	JZUFKLXOESDKRF-UHFFFAOYSA-N	C7H8ClN3O4S2	NS(=O)(=O)C1=CC2=C(NCNS2(=O)=O)C=C1Cl	296.96448	3.92	0.15700000000000003	correct formula	-1.6941438913345337	NA
1390	31	-3.03798246383667	C18H18O4	[M-H]-	DDA	LC-MS water	4.766691814299125	1	9.707	297.11292	54.93194:1796 57.67633:1841 59.01384:2381 65.03968:6280 67.01899:1781 75.69351:2297 78.96577:3422 79.05549:3573 82.97739:2503 85.87984:1791 91.05552:2848 93.03468:4682 95.16626:1751 99.92591:2009 100.9676:2556 106.04286:3343 107.0506:77608 108.0219:2230 108.05385:4115 109.06643:2260 112.93095:2152 112.98766:5672 119.05058:45438 120.05373:3030 121.02992:11535 121.06631:21981 130.04237:5764 131.050…	297.11292:10045269 298.11627:3375245 299.11963:300184	221006_Std100ngL2_oSPE_BEH_DDA_ESIneg_34	226738538.666667	16154839.2842394	DTXSID0048183	rac Enterolactone	HVDGDHBAMCBBLR-UHFFFAOYNA-N	HVDGDHBAMCBBLR-WMLDXEAASA-N	C18H18O4	Oc1cccc(CC2COC(=O)C2Cc2cccc(O)c2)c1	298.12051	9.7	0.0070000000000014495	correct formula	-3.03798246383667	NA
1405	32	-1.9361340999603271	C4HF9O3S	[M-H]-	DDA	LC-MS water	4.089840977687584	1	8.686	298.94299	68.99581:3348 78.96575:8957 79.95763:923836 79.96992:6907 79.99104:3492 80.95694:3550 82.96108:13616 96.95856:4386 98.95617:241473 98.97254:2387 102.97593:4903 118.99256:6629 131.92915:3006 168.98938:9040 172.89729:7449 174.91724:2921 200.92783:3719 202.92223:3658 214.44701:3610 214.45712:4778 218.98608:4245 256.87299:2906 298.24716:17263 298.62045:3750 298.69525:4288 298.91147:26980 298.94202:36…	298.94315:48835556 299.9465:3651713 300.94986:6558127	221006_Std100ngL2_oSPE_BEH_DDA_ESIneg_34	1339779072	14925480.367614	DTXSID3037707	Perfluoro-1-butanesulfonate	JGTNAGYHADQMCM-UHFFFAOYSA-N	LVTHXRLARFLXNR-UHFFFAOYSA-M	C4HF9O3S	OS(=O)(=O)C(F)(F)C(F)(F)C(F)(F)C(F)(F)F	299.9502729	8.71	0.02400000000000091	correct formula	-1.9361340999603271	NA
1455	33	-1.6052693128585815	C13H12F2N6O	[M-H]-	DDA	LC-MS water	4.013341537769555	1	6.756	305.09689	55.03017:6078 65.99867:29202 66.00986:24133 67.0302:15341 68.0219:7056 68.02552:2812810 68.03579:19803 68.05172:7341 69.02252:20327 69.02904:32943 73.00837:62991 80.02561:5796 82.04132:8354 93.01497:111499 94.0182:5234 94.02995:15500 94.04124:68291 95.02538:4034 96.95805:6217 100.9677:15486 100.98011:4846 102.97593:5062 108.02071:110320 109.02362:4188 113.02116:4700 122.03649:173201 136.05171:807…	305.09689:122045368 306.10024:33762096 307.1036:2825590	221006_Std100ngL2_oSPE_BEH_DDA_ESIneg_34	2256717312	173424538.053631	DTXSID3020627	Fluconazole	RFHAOTPXVQNOHP-UHFFFAOYSA-N	RFHAOTPXVQNOHP-UHFFFAOYSA-N	C13H12F2N6O	OC(CN1C=NC=N1)(CN1C=NC=N1)C1=C(F)C=C(F)C=C1	306.104065	6.73	0.0259999999999998	correct formula	-1.6052693128585815	NA
1461	34	-0.8712527751922607	C11H19F2N5O3	[M-H]-	DDA	LC-MS water	2.0979596396246936	1	13.789	306.13788	51.89775:1777 54.20564:2034 58.02064:1749 61.98841:2364 63.00535:1515 65.41319:1824 68.02542:18121 78.96578:3643 79.27439:1550 83.87507:1614 96.9591:2313 98.98472:1952 100.96815:4008 101.02426:3582 102.97596:2931 104.07274:1530 109.16799:1763 111.83304:1561 118.94245:2364 122.96947:4064 125.34237:1517 138.87686:1892 156.94354:1685 157.71252:1798 180.93523:3059 182.92255:2071 184.13426:2223 212.92…	306.13788:1171611 307.14123:401287 308.14459:706302	221006_Std100ngL2_oSPE_BEH_DDA_ESIneg_34	11911744.6666667	1010008.38745098	DTXSID9032113	Tebuconazole	PXMNMQRDXWABCY-UHFFFAOYNA-N	PXMNMQRDXWABCY-UHFFFAOYNA-N	C16H22ClN3O	CC(C)(C)C(O)(CCC1=CC=C(Cl)C=C1)CN1C=NC=N1	307.14514	13.79	9.999999999994458e-4	incorrect formula	-1.170716643333435	NA
1469	35	-1.218836784362793	C14H12O6S	[M-H]-	DDA	LC-MS water	4.699659857369471	1	7.432	307.02817	57.05624:1553 65.72838:1581 68.02561:8267 69.02875:3044 78.96578:1967 79.95771:31064 80.96557:2407 96.95859:5640 100.43606:1734 100.96761:2296 102.97596:5387 122.96947:1681 145.02969:1838 159.10271:14459 180.93521:5731 183.04477:2702 191.06862:5205 192.07195:6688 205.33434:1610 211.03957:7539 215.53146:3032 215.54166:2597 222.92241:1910 224.91145:2763 227.07208:9422 228.98125:1848 235.53493:1705 …	307.02817:2785447 308.03152:699477 309.03488:183076	221006_Std100ngL2_oSPE_BEH_DDA_ESIneg_34	88524677.3333333	4809775.25191244	DTXSID2042436	Sulisobenzone	CXVGEDCSTKKODG-UHFFFAOYSA-N	CXVGEDCSTKKODG-UHFFFAOYSA-N	C14H12O6S	COC1=C(C=C(C(=O)C2=CC=CC=C2)C(O)=C1)S(O)(=O)=O	308.03546	7.45	0.017999999999999794	correct formula	-1.218836784362793	NA
149	36	-1.085202693939209	C7H8O2	[M-H]-	DDA	LC-MS water	3.834865810865944	1	5.159	123.0453	53.01204:1674 56.76979:1640 58.8061:1970 65.04812:1725 66.03491:2233 68.86466:1779 77.79924:1596 79.05549:4703 80.98081:2202 81.03482:14506 94.02997:5111 94.96279:4322 95.01397:2738 95.03336:1711 102.96474:2120 122.9219:4757 122.9278:49575 122.96947:984722 123.04488:3988 123.92668:11529 123.96932:54067 124.04052:3810	123.0453:4185562 124.04865:402189 125.05201:0	221006_Std100ngL2_oSPE_BEH_DDA_ESIneg_34	145974466.666667	29618807.6450248	DTXSID60210522	orcinol monohydrate	OIPPWFOQEKKFEE-UHFFFAOYSA-N	NBKPNAMTHBIMLA-UHFFFAOYSA-N	C7H8O2	CC1=CC(O)=CC(O)=C1	124.05243	5.13	0.028999999999999915	correct formula	-1.1779515743255615	NA
1528	37	-1.8194407224655151	C8H11ClN2O5S2	[M-H]-	DDA	LC-MS water	1.652527929173199	1	14.682	312.97122	58.02987:4601 59.01381:3365 60.98713:17609 79.94419:5574 79.95762:987144 80.9569:39160 80.96201:5304 80.96553:15114 81.95323:246978 81.96194:31521 82.96113:4136 91.05548:7352 92.05891:5069 93.03465:33637 94.03825:11245 102.97591:7908 111.08141:3605 117.03501:8867 119.02598:6201 119.05038:1134747 120.05366:649154 121.05766:17838 126.01156:7686 127.11278:3425 133.06604:19909 134.0695:10635 141.1288…	312.97119:4386645 313.97454:1165436 314.9779:7422795	221006_Std100ngL2_oSPE_BEH_DDA_ESIneg_46	58732364	534854.489116432	DTXSID4026214	Triclocarban	ICUTUKXCWQYESQ-UHFFFAOYSA-N	ICUTUKXCWQYESQ-UHFFFAOYSA-N	C13H9Cl3N2O	ClC1=CC=C(NC(=O)NC2=CC=C(Cl)C(Cl)=C2)C=C1	313.97805	14.7	0.017999999999998906	incorrect formula	-2.903681516647339	-3.166336421367807
1529	38	-0.4082973897457123	C9H12BrFO6	[M-H]-	DDA	LC-MS water	2.067000435193357	1	10.084	312.97336	59.01384:2092 59.98536:2871 60.9872:5910 61.54418:1643 67.61066:1674 71.01383:2594 79.95766:1578 85.55315:1517 99.08146:7997 99.92591:2099 100.96761:4220 102.96474:3156 102.97596:4788 115.07633:5860 118.99263:16385 127.07682:14142 138.30939:1551 141.12895:3200 143.07213:8162 145.08684:13347 152.98061:1680 170.11874:2868 174.96571:1811 179.25533:1630 185.53427:1675 186.95209:8269 213.89023:3694 23…	312.97278:25817814 313.97613:2682820 314.97949:0	221006_Std100ngL2_oSPE_BEH_DDA_ESIneg_34	382884853.333333	8503690.89451147	DTXSID3031862	Perfluoro-n-hexanoic acid	PXUULQAPEKKVAH-UHFFFAOYSA-N	PXUULQAPEKKVAH-UHFFFAOYSA-N	C6HF11O2	OC(=O)C(F)(F)C(F)(F)C(F)(F)C(F)(F)C(F)(F)F	313.9800919	10.1	0.016000000000000014	incorrect formula	-0.409493625164032	NA
1533	39	-2.4671809673309326	C13H22N4O3S	[M-H]-	DDA	LC-MS water	4.480264104379781	1	3.913	313.13397	60.00906:5132 60.63113:1753 71.1119:1573 78.00887:1785 78.96578:2406 80.98082:2385 84.58248:1555 96.95864:8905 111.9989:6753 116.04643:8754 123.11525:2052 127.11285:1652 131.92838:1795 142.0621:21642 158.94112:1614 170.06519:24184 170.11874:3304 174.9184:7739 187.34332:1720 206.58926:1661 213.22523:3929 213.23692:3179 234.90369:1819 292.23001:1999 294.24332:6343 295.24808:1938 312.25439:4412 312.…	313.13397:1769586 314.13732:326832 315.14068:184170	221006_Std100ngL2_oSPE_BEH_DDA_ESIneg_34	16011086	5062606.36354082	DTXSID201015892	Ranitidine	VMXUWOKSQNHOCA-UKTHLTGXSA-N	VMXUWOKSQNHOCA-UKTHLTGXSA-N	C13H22N4O3S	CNC(=C[N+](=O)[O-])NCCSCC1=CC=C(O1)CN(C)C	314.14126	3.9	0.0129999999999999	correct formula	-2.4671809673309326	NA
1039	4	-1.9176326990127563	C15H10O4	[M-H]-	DDA	LC-MS water	3.9397096261358313	1	8.981	253.05061	57.03448:2684 59.11542:2278 63.02412:8210 64.64284:2638 65.00336:68083 66.00668:2855 67.01897:2935 72.02961:2260 78.96575:6142 88.03173:4009 89.04:7494 91.01917:71262 92.02244:5519 93.03465:2374 95.05024:4374 100.96812:2399 102.97593:3227 104.02714:3166 108.02187:5063 108.65132:2362 115.05576:2702 116.02699:7779 117.03503:8950 125.85078:2363 132.02193:100227 133.02499:5640 134.89487:3389 135.0093…	253.05061:44630508 254.05396:10350035 255.05732:461631	221006_Std100ngL2_oSPE_BEH_DDA_ESIneg_34	1053880554.66667	127245572.431082	DTXSID9022310	Daidzein	ZQSIJRDFPHDXIC-UHFFFAOYSA-N	ZQSIJRDFPHDXIC-UHFFFAOYSA-N	C15H10O4	OC1=CC=C(C=C1)C1=COC2=C(C=CC(O)=C2)C1=O	254.05791	8.99	0.009000000000000341	correct formula	-1.9176326990127563	NA
1534	40	-2.4671809673309326	C13H22N4O3S	[M-H]-	DDA	LC-MS water	4.403366361329549	1	4.157	313.13412	51.17711:1815 51.91802:1518 54.89044:1617 55.02997:2462 60.00905:6304 61.37995:1682 61.96353:1794 78.96578:3247 79.46453:1535 80.98082:1605 96.9586:12674 98.98842:1864 100.41127:1676 111.99894:9067 112.33364:1546 116.04651:11914 142.06215:30716 143.40114:1560 170.06503:40966 170.11874:4167 171.06831:2889 174.9182:10120 214.58197:1860 216.19876:4660 234.88631:1870 252.87648:1871 280.08179:2094 294…	313.13412:1823583 314.13747:532984 315.14083:0	221006_Std100ngL2_oSPE_BEH_DDA_ESIneg_34	34624831.3333333	2298153.88825234	DTXSID201015892	Ranitidine	VMXUWOKSQNHOCA-UKTHLTGXSA-N	VMXUWOKSQNHOCA-UKTHLTGXSA-N	C13H22N4O3S	CNC(=C[N+](=O)[O-])NCCSCC1=CC=C(O1)CN(C)C	314.14126	3.9	0.2570000000000001	correct formula	-2.4671809673309326	NA
1578	42	-2.171346664428711	C14H23ClFN3O2	[M-H]-	DDA	LC-MS water	1.937413659372275	1	14.15	318.13824	53.69349:1526 57.00954:1896 61.98841:2367 66.39438:1572 68.02546:101690 82.04134:6848 86.13758:1727 90.10467:1628 94.51537:1855 100.96761:2522 118.94245:4221 152.78784:1743 161.06151:2237 164.00418:7452 164.95627:2036 213.21519:6622 215.89195:1586 235.0891:101442 236.09241:10941 260.87222:2562 277.18103:2192 294.48712:1871 303.03967:2645 317.17761:3658 317.21158:13436 317.24734:2024 318.06174:380…	318.13754:3158308 319.14089:888941 320.14425:1532714	221006_Std100ngL2_oSPE_BEH_DDA_ESIneg_34	37445854.6666667	2143338.11223646	DTXSID4034497	Metconazole	XWPZUHJBOLQNMN-UHFFFAOYNA-N	XWPZUHJBOLQNMN-UHFFFAOYNA-N	C17H22ClN3O	CC1(C)CCC(CC2=CC=C(Cl)C=C2)C1(O)CN1C=NC=N1	319.14514	14.16	0.009999999999999787	incorrect formula	-0.9057022333145142	NA
1595	43	-1.3052492141723633	C11H12Cl2N2O5	[M-H]-	DDA	LC-MS water	4.066267105025997	1	7.172	321.00525	51.35363:1975 52.27525:1734 53.43301:1675 55.57051:1626 61.44815:1737 65.26662:1760 78.2985:1714 79.1344:1539 79.49153:1611 82.94617:4685 83.17324:2003 84.99356:1631 92.96729:2022 93.03468:2045 96.95859:3514 98.621:1589 100.96761:5067 100.98013:2243 102.97596:3489 105.45858:1543 109.12025:1828 118.92435:1724 121.02976:41877 122.02492:7346 122.03288:1632 126.93611:6273 148.04095:5905 150.0192:1964…	321.00525:12876988 322.0086:3003951 323.01196:14965080	221006_Std100ngL2_oSPE_BEH_DDA_ESIneg_34	442678517.333333	32438792.1991456	DTXSID7020265	Chloramphenicol	WIIZWVCIJKGZOK-UHFFFAOYNA-N	WIIZWVCIJKGZOK-RKDXNWHRSA-N	C11H12Cl2N2O5	OCC(NC(=O)C(Cl)Cl)C(O)c1ccc(cc1)[N+]([O-])=O	322.012329	7.15	0.021999999999999353	correct formula	-1.3052492141723633	NA
1601	44	-1.5698295831680298	C16H35O4P	[M-H]-	DDA	LC-MS water	3.87869143310187	1	15.142	321.21985	59.01384:2381 61.9884:2685 62.96426:11327 71.05045:2828 78.92586:2798 78.95936:782682 78.99139:2150 79.95765:8570 80.96556:2455 94.99061:3158 98.97202:6249 98.98471:2659 99.08151:2626 100.9676:2472 102.97595:1910 105.18359:2140 109.64646:1932 110.98538:2515 118.94244:4373 149.44977:2004 165.03247:2170 175.01292:1885 182.92253:3105 184.69342:1975 189.34244:2193 209.0947:102324 210.09818:6282 217.5…	321.21985:41174480 322.2232:24464828 323.22656:1450873	221006_Std100ngL2_oSPE_BEH_DDA_ESIneg_34	296826101.333333	17009252.4520779	DTXSID1027134	Bis(2-ethylhexyl) phosphate	SEGLCEQVOFDUPX-UHFFFAOYNA-N	SEGLCEQVOFDUPX-UHFFFAOYNA-N	C16H35O4P	CCCCC(CC)COP(O)(=O)OCC(CC)CCCC	322.2273	15.2	0.05799999999999983	correct formula	-1.3259851932525637	-0.9128075734955984
1656	45	-1.3032453060150146	C12H11ClN2O5S	[M-H]-	DDA	LC-MS water	4.175508262352272	1	6.85	329.00021	50.89726:1621 71.55946:1764 77.96569:10329 78.96578:2233 89.95429:1764 92.96705:8004 94.02997:3542 96.95859:3211 97.05859:1562 100.96761:2974 102.97596:3622 120.58644:1947 132.86787:2391 135.94279:1931 160.93433:2162 163.81721:1784 170.11755:1983 186.11346:1789 202.9225:9969 204.9846:42827 206.03732:2694 214.144:2060 214.15408:4629 230.76585:2696 239.25113:1767 244.91109:2787 249.03362:1849 285.0…	329.00021:1244213 330.00356:391852 331.00692:601412	221006_Std100ngL2_oSPE_BEH_DDA_ESIneg_34	24970994.6666667	2079733.35537451	DTXSID6020648	Furosemide	ZZUFCTLCJUWOSV-UHFFFAOYSA-N	ZZUFCTLCJUWOSV-UHFFFAOYSA-N	C12H11ClN2O5S	NS(=O)(=O)C1=C(Cl)C=C(NCC2=CC=CO2)C(=C1)C(O)=O	330.00772	6.81	0.040000000000000036	correct formula	-1.3032453060150146	NA
1657	46	-1.2006043195724487	C11H15N4O2PS2	[M-H]-	DDA	LC-MS water	1.6892173805566648	1	12.366	329.02884	52.0984:2102 60.23073:1780 60.9872:3572 62.9643:3081 72.70863:1913 76.95758:3418 76.97026:6589 78.95937:6894 78.96578:2803 79.82122:1706 79.95766:4410 83.05047:4256 85.67092:1635 92.96729:2936 94.93649:29103 94.98117:1803 96.62687:1648 96.95859:2269 97.45809:1776 100.96761:7222 102.97603:10704 108.11658:1690 118.94245:2192 119.05044:3693 120.05374:2379 124.98315:24828 125.09719:2221 137.09688:316…	329.02859:805999 330.03194:0 331.0353:0	221006_Std100ngL2_oSPE_BEH_DDA_ESIneg_34	14364197.3333333	914298.113418339	DTXSID4020791	Malathion	JXSJBGJIGXNWCI-UHFFFAOYNA-N	JXSJBGJIGXNWCI-UHFFFAOYNA-N	C10H19O6PS2	CCOC(=O)CC(SP(=S)(OC)OC)C(=O)OCC	330.036072	12.35	0.016000000000000014	incorrect formula	-2.242042064666748	-2.9755471353056393
1675	47	-2.555483818054199	C16H23N5OS	[M-H]-	DDA	LC-MS water	2.5603646363610366	1	14.765	332.15366	59.9672:9676 60.97515:13098 60.98694:2354 68.02556:39911 69.09159:1633 72.02044:1640 74.99081:3703 75.96216:5657 76.59362:1794 76.97026:3469 78.96587:17572 79.96534:1553 82.04134:1822 86.99041:2025 96.97652:4192 97.73599:1615 101.02481:3162 102.97596:3222 122.96956:15259 134.86548:1986 164.00305:3664 166.95169:4371 195.05362:1917 212.97478:7051 245.6823:1691 249.10555:52669 250.10864:5618 261.225…	332.15366:5111550 333.15701:1714056 334.16037:3072975	221006_Std100ngL2_oSPE_BEH_DDA_ESIneg_34	59669169.3333333	1909597.2745868	DTXSID7034674	Ipconazole	QTYCMDBMOLSEAM-UHFFFAOYNA-N	QTYCMDBMOLSEAM-UHFFFAOYNA-N	C18H24ClN3O	CC(C)C1CCC(CC2=CC=C(Cl)C=C2)C1(O)CN1C=NC=N1	333.16079	14.76	0.005000000000000782	incorrect formula	-1.1900992393493652	NA
1875	48	-0.6944577693939209	C7HF13O2	[M-H]-	DDA	LC-MS water	3.8966473957298593	1	11.448	362.96933	53.97844:1720 55.2169:1686 63.21524:1860 63.9409:1795 68.99583:1739 100.96761:6065 101.31209:1648 102.97596:2632 111.37046:1638 112.66347:1825 118.99265:57679 131.26154:1707 162.98199:2886 168.98949:221801 169.99258:4966 180.58041:1544 195.7309:1947 211.09389:5519 211.10539:5068 218.06892:2289 219.99321:1716 250.72119:1839 295.95187:1898 300.33682:2428 311.84314:1870 318.98007:63271 319.98239:359…	362.96933:47538316 363.97268:7594703 364.97604:483692	221006_Std100ngL2_oSPE_BEH_DDA_ESIneg_34	434694794.666667	16237572.0362085	DTXSID1037303	Perfluoro-n-heptanoic acid	ZWBAMYVPMDSJGQ-UHFFFAOYSA-N	ZWBAMYVPMDSJGQ-UHFFFAOYSA-N	C7HF13O2	OC(=O)C(F)(F)C(F)(F)C(F)(F)C(F)(F)C(F)(F)C(F)(F)F	363.9768979	11.47	0.02200000000000024	correct formula	-0.6944577693939209	NA
193	49	-0.7892058491706848	C7H7N3	[M-H]-	DDA	LC-MS water	3.7246786606845768	1	7.383	132.05682	50.00344:25814 64.01942:47280 88.01933:2663 95.00849:2317 97.93127:4188 99.92591:13824 100.92622:5099 102.03518:39542 103.04276:239458 104.04652:19159 104.05048:114996 105.02223:3414 105.05387:9902 112.93098:246541 113.93137:7532 115.92115:30872 116.92103:13718 117.9194:4126 120.04596:24545 121.04902:3210 127.55629:2165 131.06157:4067 131.9292:377661 132.05699:802074 132.86794:27863 132.89993:706…	132.05682:71904400 133.06017:6832232 134.06353:379781	221006_Std100ngL2_oSPE_BEH_DDA_ESIneg_34	1728730837.33333	91896149.7121264	DTXSID50274037	4-Methyl-1H-benzotriazole	CMGDVUCDZOBDNL-UHFFFAOYSA-N	CMGDVUCDZOBDNL-UHFFFAOYSA-N	C7H7N3	CC1=CC=CC2=C1N=NN2	133.064	7.41	0.027000000000000135	correct formula	-0.875713050365448	NA
193	49	-0.7892058491706848	C7H7N3	[M-H]-	DDA	LC-MS water	3.7246786606845768	1	7.383	132.05682	50.00344:25814 64.01942:47280 88.01933:2663 95.00849:2317 97.93127:4188 99.92591:13824 100.92622:5099 102.03518:39542 103.04276:239458 104.04652:19159 104.05048:114996 105.02223:3414 105.05387:9902 112.93098:246541 113.93137:7532 115.92115:30872 116.92103:13718 117.9194:4126 120.04596:24545 121.04902:3210 127.55629:2165 131.06157:4067 131.9292:377661 132.05699:802074 132.86794:27863 132.89993:706…	132.05682:71904400 133.06017:6832232 134.06353:379781	221006_Std100ngL2_oSPE_BEH_DDA_ESIneg_34	1728730837.33333	91896149.7121264	DTXSID1038743	5-Methyl-1H-benzotriazole	LRUDIIUSNGCQKF-UHFFFAOYSA-N	LRUDIIUSNGCQKF-UHFFFAOYSA-N	C7H7N3	CC1=CC2=C(NN=N2)C=C1	133.064	7.41	0.027000000000000135	correct formula	-0.875713050365448	NA
1040	5	-1.9176326990127563	C15H10O4	[M-H]-	DDA	LC-MS water	3.594102465356338	1	9.946	253.05101	59.01359:2004 65.00337:21840 78.96577:4683 79.95765:1959 89.04001:2523 91.01915:23920 100.9676:3750 117.03506:4105 118.92433:2032 132.02184:29247 133.02995:4668 135.00848:2744 141.01292:2445 141.03539:2042 150.79539:1890 156.0128:5261 156.94353:8488 165.16454:2645 167.05029:17556 168.05357:2612 180.05794:4026 183.17642:4153 191.14375:2436 195.04485:21887 197.06042:2814 208.05368:3839 209.06029:11…	253.05064:11927523 254.05399:3546913 255.05735:220762	221006_Std100ngL2_oSPE_BEH_DDA_ESIneg_34	402326042.666667	120614350.246368	DTXSID9022310	Daidzein	ZQSIJRDFPHDXIC-UHFFFAOYSA-N	ZQSIJRDFPHDXIC-UHFFFAOYSA-N	C15H10O4	OC1=CC=C(C=C1)C1=COC2=C(C=CC(O)=C2)C1=O	254.05791	8.99	0.9559999999999995	correct formula	-1.9176326990127563	NA
1943	50	-1.3849419355392456	C15H26N4OS3	[M-H]-	DDA	LC-MS water	2.26749260864563	1	14.067	373.11975	56.46294:1601 60.9872:2395 61.98657:1496 61.98841:4409 74.99116:1767 77.71828:1603 78.95937:2030 78.96577:10323 86.97299:1635 87.32057:1589 90.31299:1631 100.96761:7535 102.97596:3646 108.11235:1706 117.04594:1492 118.94245:5593 120.93903:2106 120.95402:1892 122.9702:7430 133.04068:5857 138.96461:16551 149.00948:2743 149.67854:2059 158.19946:1769 162.94289:10787 166.95053:2010 173.75345:1862 176.…	373.11884:1189519 374.12219:750218 375.12555:0	221006_Std100ngL2_oSPE_BEH_DDA_ESIneg_34	14581490	1392532.69644809	DTXSID8034588	Famoxadone	PCCSBWNGDMYFCW-UHFFFAOYNA-N	PCCSBWNGDMYFCW-UHFFFAOYNA-N	C22H18N2O4	CC1(OC(=O)N(NC2=CC=CC=C2)C1=O)C1=CC=C(OC2=CC=CC=C2)C=C1	374.12666	14.07	0.0030000000000001137	incorrect formula	-2.7555150985717773	NA
210	53	-0.9640070199966432	C6H5NO3	[M-H]-	DDA	LC-MS water	3.7429543042696065	1	6.734	138.01982	65.99863:2251 67.17918:1827 73.0365:2001 93.03466:34580 94.03833:8006 95.01397:7701 96.95863:46791 96.9878:1814 99.92596:11119 100.92623:6372 101.92403:3178 108.02197:713925 109.02492:40930 110.02458:1874 118.92453:14309 119.12088:1811 137.89212:7720 137.89821:28996 138.02007:298560 138.8909:2393 138.89793:3451 139.0175:2292 139.02283:21161	138.01982:33833780 139.02317:2109397 140.02653:157781	221006_Std100ngL2_oSPE_BEH_DDA_ESIneg_34	960231061.333333	50115456.4866416	DTXSID0021834	4-Nitrophenol	BTJIUGUIPKRLHP-UHFFFAOYSA-N	BTJIUGUIPKRLHP-UHFFFAOYSA-N	C6H5NO3	OC1=CC=C(C=C1)[N+]([O-])=O	139.02694	6.71	0.02400000000000002	correct formula	-0.9640070199966432	-1.1267710822415238
2191	55	-0.35733556747436523	C14H11Cl3F2N2O4	[M-H]-	DDA	LC-MS water	1.5720576077098036	1	12.466	412.96606	63.40125:1953 65.01463:5769 65.99868:8808 77.96571:9302 100.9676:5503 102.97595:10158 107.01304:4409 118.99257:21700 122.0365:4924 122.9702:4351 139.03951:2671 151.32256:2302 154.06287:17923 160.93431:4851 160.94637:3734 168.98943:388810 169.99376:7781 180.27472:2026 196.98473:5072 202.92227:3538 212.93806:8060 218.9861:104235 219.9897:3067 224.92412:2848 232.03928:54488 233.04231:2388 244.91109:…	412.96606:36052020 413.96941:8386671 414.97277:504269	221006_Std100ngL2_oSPE_BEH_DDA_ESIneg_34	234160906.666667	59405939.1112167	DTXSID8031865	Perfluoro-n-octanoic acid	SNGREZUHAYWORS-UHFFFAOYSA-N	SNGREZUHAYWORS-UHFFFAOYSA-N	C8HF15O2	OC(=O)C(F)(F)C(F)(F)C(F)(F)C(F)(F)C(F)(F)C(F)(F)C(F)(F)F	413.9737039	12.48	0.014000000000001123	incorrect formula	-0.7029363512992859	NA
2193	56	-1.9584718942642212	C14H18N6O7S	[M-H]-	DDA	LC-MS water	4.2485841841966465	1	8.615	413.08878	52.01916:3703 52.15798:1913 55.66891:1965 60.92793:1969 63.96258:5805 64.00676:12185 64.61858:2108 65.01463:79782 65.99863:171015 66.00985:3412 67.0022:2385 73.20833:2083 75.81596:1923 77.96563:244979 79.03021:2831 80.01448:9294 82.0174:6088 90.00969:14720 96.05693:4942 97.04062:3709 97.36673:2021 100.4064:2012 100.96759:2993 100.98012:2261 102.97595:5399 107.01249:102292 108.01647:2339 108.02069…	413.08878:11593468 414.09213:6391154 415.09549:2675519	221006_Std100ngL2_oSPE_BEH_DDA_ESIneg_34	228526437.333333	99769692.8637637	DTXSID9058496	Pyrazosulfuron ethyl	BGNQYGRXEXDAIQ-UHFFFAOYSA-N	BGNQYGRXEXDAIQ-UHFFFAOYSA-N	C14H18N6O7S	CCOC(=O)C1=C(N(C)N=C1)S(=O)(=O)NC(=O)NC1=NC(OC)=CC(OC)=N1	414.095771	8.78	0.16499999999999915	correct formula	-1.9900187253952024	NA
2243	57	-2.507584810256958	C19H24ClFN6O2	[M-H]-	DDA	LC-MS water	1.992677302861867	1	10.739	421.15518	60.29852:2249 100.96759:3818 102.97594:3958 113.99932:84478 127.00678:493600 128.0106:16990 140.0152:6609 145.98969:5037 155.00214:3275 155.03844:208830 156.04678:25342 157.01743:9310 157.0544:237200 158.0575:9118 165.07115:6888 168.04538:2601 179.0867:291949 180.09039:31661 185.04823:8064 187.06425:235306 188.03612:44504 188.06795:9407 189.03934:2452 193.06578:21543 195.08145:75172 196.08557:635…	421.15546:23995262 422.15881:27444076 423.16217:42386000	221006_Std100ngL2_oSPE_BEH_DDA_ESIneg_34	347746880	20365810.1065141	DTXSID7023227	Losartan	PSIFNNKUMBGKDQ-UHFFFAOYSA-N	PSIFNNKUMBGKDQ-UHFFFAOYSA-N	C22H23ClN6O	CCCCC1=NC(Cl)=C(CO)N1CC1=CC=C(C=C1)C1=CC=CC=C1C1=NN=NN1	422.16219	10.79	0.05099999999999838	incorrect formula	-2.782576322555542	NA
2254	58	-0.47977057099342346	C16H24N8O6	[M-H]-	DDA	LC-MS water	1.9629089302983296	1	13.058	423.17365	65.34027:1824 68.17817:1590 70.97947:1728 73.02981:2739 75.04556:2406 75.08326:1854 82.9774:2588 100.96761:2096 102.97596:2942 112.93096:2300 112.98766:6688 113.37155:1513 116.34969:1616 118.94245:2207 120.46642:1866 122.96947:1928 123.81616:1572 140.57268:1725 147.83041:1470 154.97627:2778 170.94589:2609 211.10211:4919 211.1153:5760 224.92232:1676 241.79382:2152 244.2787:1676 251.75786:1801 282.…	423.17255:506912 424.1759:469234 425.17926:958757	221006_Std100ngL2_oSPE_BEH_DDA_ESIneg_34	6764557.83333333	1217705.64836461	DTXSID2022836	Clindamycin	KDLRVYVGXIQJDK-UHFFFAOYNA-N	KDLRVYVGXIQJDK-AWPVFWJPSA-N	C18H33ClN2O5S	CCCC1CC(N(C)C1)C(=O)NC(C(C)Cl)C1OC(SC)C(O)C(O)C1O	424.17987	12.9	0.15799999999999947	incorrect formula	-2.1320550441741943	NA
2282	59	-2.043722629547119	C22H29FN6O2	[M-H]-	DDA	LC-MS water	2.0498411227854048	1	11.63	427.22501	61.9884:2056 69.05769:2987 80.0506:6100 82.06646:5955 92.05089:3200 95.0254:25010 100.96786:9784 102.97595:4830 116.36113:2127 121.0412:119430 122.04445:2420 122.96946:5583 136.06451:2440 138.08012:21000 139.08791:6285 151.08801:6535 158.92604:7090 163.08813:3045 164.09564:76042 175.12482:5437 175.84351:2039 177.07143:3235 181.27794:2224 193.13496:743316 194.13875:47024 195.08151:11854 211.09901:…	427.22531:16908912 428.22866:16575244 429.23202:2365292	221006_Std100ngL2_oSPE_BEH_DDA_ESIneg_34	208329456	19963602.4963704	DTXSID0023169	Irbesartan	YOSHYTLCDANDAN-UHFFFAOYSA-N	YOSHYTLCDANDAN-UHFFFAOYSA-N	C25H28N6O	CCCCC1=NC2(CCCC2)C(=O)N1CC1=CC=C(C=C1)C1=CC=CC=C1C1=NN=NN1	428.23246	11.67	0.03999999999999915	incorrect formula	-2.2473206520080566	NA
1050	6	-1.376029372215271	C5H10N3O5PS	[M-H]-	DDA	LC-MS water	2.290261293615878	1	7.25	254.00067	50.28158:1607 60.54684:1635 63.96259:7497 65.95836:3801 67.03048:1798 78.96615:3574 79.95728:4762 85.99998:15789 92.0509:1713 94.59383:1807 96.19707:1765 96.97652:3311 99.92591:2105 100.9676:6666 101.04661:1755 102.97596:1808 109.42189:1703 117.08809:1507 118.92435:2859 127.93836:2307 132.5921:1864 134.89491:4174 142.64374:1780 153.02316:68382 154.02589:2346 156.01286:13048 157.0164:15557 158.008…	254.00067:1588486 255.00402:307038 256.00738:1722500	221006_Std100ngL2_oSPE_BEH_DDA_ESIneg_34	34443146.6666667	2664475.45371717	DTXSID2023195	Lamotrigine	PYZRQGJRPPTADH-UHFFFAOYSA-N	PYZRQGJRPPTADH-UHFFFAOYSA-N	C9H7Cl2N5	NC1=NC(N)=C(N=N1)C1=CC=CC(Cl)=C1Cl	255.00785	7.21	0.040000000000000036	incorrect formula	-1.8107211589813232	NA
2287	60	-0.9880456924438475	C15H12F6N2O6	[M-H]-	DDA	LC-MS water	2.0306523692876293	1	11.475	429.05347	53.96183:4047 59.01383:3393 63.96262:72593 67.8266:2500 78.98619:59272 95.02539:5305 95.03045:15174 98.0036:3404 100.96759:8730 102.97594:8090 111.02496:12339 112.93094:3094 115.03061:7109 118.00948:3562 121.04119:16733 122.04444:5414 125.0146:6741 130.01768:4488 138.01648:4932 138.08003:2976 145.02132:13184 157.98499:3108 158.02245:27819 158.99294:9642 160.9343:5074 164.0955:5248 165.02676:6595 …	429.05347:21168008 430.05682:12828852 431.06018:4667888	221006_Std100ngL2_oSPE_BEH_DDA_ESIneg_34	329357013.333333	23507797.0308139	DTXSID2022678	Bicalutamide	LKJPYSCBVHEWIU-UHFFFAOYNA-N	LKJPYSCBVHEWIU-UHFFFAOYSA-N	C18H14F4N2O4S	CC(O)(CS(=O)(=O)c1ccc(F)cc1)C(=O)Nc1ccc(C#N)c(c1)C(F)(F)F	430.06104	11.47	0.004999999999999005	incorrect formula	-1.0472729206085205	NA
2317	61	-0.9813255667686462	C24H29N5O3	[M-H]-	DDA	LC-MS water	4.814764608342736	1	10.233	434.22025	60.95091:1826 65.11689:1801 69.42446:1584 94.69712:1682 98.79154:1705 100.96762:8921 101.06133:1927 102.97596:7129 116.07198:6468 122.96947:2404 131.49107:1625 141.12895:3720 156.13934:4368 179.08672:44718 180.09039:3327 192.08195:6481 212.86304:4998 224.92413:4301 235.09898:6195 264.49405:1747 270.7226:1824 304.15552:12030 307.14407:3253 350.16238:60597 351.1665:6414 362.22577:2745 390.23056:269…	434.21933:1361233 435.22268:1854428 436.22604:0	221006_Std100ngL2_oSPE_BEH_DDA_ESIneg_34	69851006.6666667	7218493.8605627	DTXSID6023735	Valsartan	ACWBQPMHZXGDFX-UHFFFAOYNA-N	ACWBQPMHZXGDFX-JOCHJYFZSA-N	C24H29N5O3	CCCCC(=O)N(Cc1ccc(cc1)-c1ccccc1-c1nn[nH]n1)C(C(C)C)C(O)=O	435.22704	10.71	0.4770000000000003	correct formula	-0.9813255667686462	NA
2461	64	-1.560956358909607	C15H8F4N4O3S3	[M-H]-	DDA	LC-MS water	1.7040686431095835	1	13.285	462.96396	51.21152:1661 60.044:1744 66.07295:1833 69.28001:1828 84.21625:1728 92.92833:1803 100.96761:3175 102.97596:3403 109.44524:1790 122.96947:2618 123.22384:1862 141.29828:1820 168.98941:59759 175.9537:1731 177.27016:1676 188.93896:3506 196.98474:2410 212.67979:5252 212.69147:3317 218.98607:63964 219.98972:2081 224.56606:1670 231.66599:1876 268.98312:14535 378.88242:2752 386.74948:1931 418.97241:36398…	462.9628:24032618 463.96615:19258104 464.96951:991552	221006_Std100ngL2_oSPE_BEH_DDA_ESIneg_34	193039034.666667	7897476.71136075	DTXSID8031863	Perfluoro-n-nonanoic acid	UZUFPBIDKMEQEQ-UHFFFAOYSA-N	UZUFPBIDKMEQEQ-UHFFFAOYSA-N	C9HF17O2	OC(=O)C(F)(F)C(F)(F)C(F)(F)C(F)(F)C(F)(F)C(F)(F)C(F)(F)C(F)(F)F	463.9705099	13.3	0.015000000000000568	incorrect formula	-0.7048789858818054	NA
252	65	-0.7217710018157959	CHF3O3S	[M-H]-	DDA	LC-MS water	4.411677031631036	1	3.337	148.95273	50.22574:2056 58.81264:1897 62.19719:1742 68.99583:3103 78.57403:1514 79.9577:135392 82.08004:1809 82.96117:5416 98.95583:12962 106.02997:1590 107.03806:38210 108.04541:4782 122.67431:1694 134.02374:1640 140.46626:1628 148.95287:94423 149.06123:2053 150.05669:5968	148.95271:7362245 149.95606:0 150.95942:368738	221006_Std100ngL2_oSPE_BEH_DDA_ESIneg_34	104305682.666667	19371814.6415784	DTXSID2044397	Trifluoromethanesulfonic acid	ITMCEJHCFYSIIV-UHFFFAOYSA-N	ITMCEJHCFYSIIV-UHFFFAOYSA-N	CHF3O3S	OS(=O)(=O)C(F)(F)F	149.95985	3.36	0.022999999999999687	correct formula	-0.7217710018157959	NA
2524	66	-2.392786741256714	C18H14BrCl2N5O2	[M-H]-	DDA	LC-MS water	4.1353023557046775	1	11.448	479.9635	54.19814:2116 65.01462:7049 67.9485:1908 78.91909:583007 84.37243:2029 89.23696:1954 100.9676:4019 102.97595:4069 108.92472:2341 111.55741:2406 111.65107:2124 115.65027:2003 122.97019:2663 127.00752:2090 127.99119:2732 128.92816:1826 130.02963:2251 136.33838:1940 144.94064:129323 152.64297:2160 166.00629:10077 166.23956:2121 167.39485:2013 169.93666:2326 178.5041:2091 188.93057:3228 201.96217:107…	479.9635:44489072 480.96685:40933908 481.97021:351880128	221006_Std100ngL2_oSPE_BEH_DDA_ESIneg_34	713213802.666667	50669863.9294674	DTXSID2044345	Chlorantraniliprole	PSOVNZZNOMJUBI-UHFFFAOYSA-N	PSOVNZZNOMJUBI-UHFFFAOYSA-N	C18H14BrCl2N5O2	CNC(=O)C1=C(NC(=O)C2=CC(Br)=NN2C2=C(Cl)C=CC=N2)C(C)=CC(Cl)=C1	480.970792	11.44	0.008000000000000895	correct formula	-2.2649688720703125	NA
2609	68	-1.6867458820343018	C27H39F4NO3	[M-H]-	DDA	LC-MS water	1.8140593869334152	1	10.456	500.28091	70.85478:1759 86.55742:1820 100.96761:2615 102.97596:7291 122.96947:2456 123.67291:2195 130.44847:1575 145.04002:1717 150.16823:1713 216.22095:1728 216.88287:3578 233.17604:1811 378.24179:35393 379.24686:6221 456.29022:29434 457.29105:3978	500.28091:903207 501.28426:1323778 502.28762:179779	221006_Std100ngL2_oSPE_BEH_DDA_ESIneg_34	11931134.3333333	632083.92337595	DTXSID00861411	Fexofenadine	RWTNPBWLLIMQHL-UHFFFAOYSA-N	RWTNPBWLLIMQHL-UHFFFAOYSA-N	C32H39NO4	CC(C)(C1=CC=C(C=C1)C(CCCN2CCC(CC2)C(C3=CC=CC=C3)(C4=CC=CC=C4)O)O)C(=O)O	501.28791	10.45	0.006000000000000227	incorrect formula	-1.3821628093719482	NA
2629	69	-1.021439790725708	C21H17F7N4O3	[M-H]-	DDA	LC-MS water	1.7824639870841814	1	15.33	505.10992	51.341:1898 79.95766:1930 93.62022:1896 96.96012:1865 102.03523:20848 109.46121:1875 115.03062:5901 115.92111:2206 116.03846:12430 116.05051:5288 117.04603:30455 137.02023:2112 141.04611:26618 142.04941:2032 146.0257:3028 183.0118:9321 195.52235:2327 199.04863:2971 213.17844:7348 214.06664:2353 215.67079:1764 285.0632:33140 286.06827:3108 302.09052:383491 303.09384:33774 311.17032:3934 312.17148:…	505.10992:4265107 506.11327:7033498 507.11663:976811	221006_Std100ngL2_oSPE_BEH_DDA_ESIneg_34	35238548	3554542.00260793	DTXSID6040373	Metaflumizone	MIFOMMKAVSCNKQ-QNKGDIEWSA-N	MIFOMMKAVSCNKQ-UHFFFAOYSA-N	C24H16F6N4O2	FC(F)(F)OC1=CC=C(NC(=O)N\N=C(/CC2=CC=C(C=C2)C#N)C2=CC=CC(=C2)C(F)(F)F)C=C1	506.11774	15.34	0.009999999999999787	incorrect formula	-1.489396333694458	NA
1052	7	-1.1985373497009275	C6H13N3O6S	[M-H]-	DDA	LC-MS water	2.3084994158188383	1	5.707	254.04527	62.66768:1845 63.96253:8618 65.95832:9402 73.29617:2013 78.96577:7867 79.95766:7572 85.99963:27272 98.98419:2194 99.92591:2534 100.9676:3932 118.92434:2618 126.01237:2231 127.93758:1902 134.89491:4181 153.02228:123457 154.02589:5514 156.01268:12879 157.01651:16508 158.00858:28201 160.93431:2719 207.04422:3639 210.0444:8369 211.04285:6208 216.88972:2321 234.88435:2177 241.38264:2006 246.32014:1778…	254.04527:58235888 255.04862:10584237 256.05198:30727928	221006_Std100ngL2_oSPE_BEH_DDA_ESIneg_34	2588076970.66667	179735021.107348	DTXSID5032442	Imidacloprid	YWTYJOPNNQFBPC-UHFFFAOYSA-N	YWTYJOPNNQFBPC-UHFFFAOYSA-N	C9H10ClN5O2	[O-][N+](=O)\N=C1/NCCN1CC1=CN=C(Cl)C=C1	255.052303	5.95	0.24300000000000033	incorrect formula	-0.24621304869651792	-0.07680924747480725
2658	70	-1.11640465259552	C10H4F14N2O4S	[M-H]-	DDA	LC-MS water	2.329448901718212	1	13.972	512.95953	55.359:1810 61.98841:2051 68.99613:1872 71.1689:1596 79.95613:1687 85.74076:1846 92.92785:1871 93.41054:1598 95.92116:1834 100.96761:7201 102.97596:4639 104.25762:1751 107.41823:2006 117.21196:1610 118.99259:4382 122.96947:3729 160.92336:1824 165.75058:1841 168.98929:34242 183.69249:1780 189.50478:1678 196.98474:2155 202.92229:2720 212.97144:6933 218.9861:74111 222.83133:1672 224.92413:3298 245.2…	512.95953:27529724 513.96288:18868296 514.96624:1566505	221006_Std100ngL2_oSPE_BEH_DDA_ESIneg_34	214301466.666667	7437990.57382714	DTXSID3031860	Perfluoro-n-decanoic acid	PCIUEQPBYFRTEM-UHFFFAOYSA-N	PCIUEQPBYFRTEM-UHFFFAOYSA-N	C10HF19O2	OC(=O)C(F)(F)C(F)(F)C(F)(F)C(F)(F)C(F)(F)C(F)(F)C(F)(F)C(F)(F)C(F)(F)F	513.9673159	13.98	0.008000000000000895	incorrect formula	-0.7048789858818054	NA
266	71	-0.6530413031578064	C8H9NO2	[M-H]-	DDA	LC-MS water	3.851988170345397	1	3.697	150.05627	54.3731:1630 61.98841:2892 66.2584:1674 67.28303:1866 75.86347:1916 78.03513:3382 86.12557:1696 93.03468:7345 94.96279:8710 96.95859:4661 105.04651:1631 105.92047:2955 106.02997:2729 106.04286:2962 107.03795:335067 107.05049:6317 108.0219:2556 108.04119:15755 108.04601:24977 109.02915:2298 118.03015:2046 119.71907:1606 121.02974:4173 123.04562:3164 125.6578:1881 132.04556:7156 134.02455:11449 136…	150.05627:21361072 151.05962:2504099 152.06298:105734	221006_Std100ngL2_oSPE_BEH_DDA_ESIneg_34	421822666.666667	96829534.3463073	DTXSID2020006	paracetamol	RZVAJINKPMORJF-UHFFFAOYSA-N	RZVAJINKPMORJF-UHFFFAOYSA-N	C8H9NO2	CC(=O)NC1=CC=C(O)C=C1	151.06333	4.22	0.5229999999999997	correct formula	-0.6530413031578064	NA
2755	72	-2.716726303100586	C15H12Br4O2	[M-H]-	DDA	LC-MS water	3.4493718984225072	1	14.881	538.75049	55.62369:1648 56.98921:1642 59.05694:1726 68.93496:1710 77.56149:1795 78.9191:57755 82.43:1756 92.92785:1840 100.96761:4721 102.97596:7946 103.27781:1748 122.96947:4193 162.94292:2167 181.99403:1962 183.01259:9059 194.51375:1596 202.92384:2117 210.8669:6445 210.88004:5664 237.668:1845 288.88589:1830 311.16965:11110 312.17148:5757 357.96768:1842 390.69852:1691 410.06741:1670 410.78595:1779 538.750…	538.75049:487216 539.75384:563696 540.7572:11775816	221006_Std100ngL2_oSPE_BEH_DDA_ESIneg_34	4894241.16666667	434687.088830671	DTXSID1026081	3,3',5,5'-Tetrabromobisphenol A	VEORPZCZECFIRK-UHFFFAOYSA-N	VEORPZCZECFIRK-UHFFFAOYSA-N	C15H12Br4O2	CC(C)(C1=CC(Br)=C(O)C(Br)=C1)C1=CC(Br)=C(O)C(Br)=C1	539.75708	14.9	0.019000000000000128	correct formula	-3.059812545776367	-2.880940000579631
276	73	-0.4610852897167206	C8H8O3	[M-H]-	DDA	LC-MS water	3.6504900717589224	1	7.455	151.04027	58.43943:1712 67.01899:2613 68.99828:3823 71.01383:2129 72.99297:3288 82.00625:4202 84.69155:1760 87.16617:1690 91.01917:19545 92.02672:6302 93.03477:14081 94.96291:15382 94.98067:2502 95.01407:129223 96.01703:5273 96.95807:7556 97.02934:2120 106.00594:5861 107.03806:42027 107.05049:13545 108.02197:126663 108.04119:7131 108.04601:5196 109.02497:7993 117.81501:1831 119.01419:6705 121.0298:9283 122…	151.04027:24157170 152.04362:2152311 153.04698:0	221006_Std100ngL2_oSPE_BEH_DDA_ESIneg_34	1163316992	38644067.7092114	DTXSID4022529	Methyl 4-Hydroxybenzoate (Methyl Paraben)	LXCFILQKKLGQFO-UHFFFAOYSA-N	LXCFILQKKLGQFO-UHFFFAOYSA-N	C8H8O3	COC(=O)C1=CC=C(O)C=C1	152.04734	7.45	0.004999999999999893	correct formula	-0.4610852897167206	NA
2806	74	-1.0159553289413452	C30H34BN3O7	[M-H]-	DDA	LC-MS water	2.0198064542966705	1	12.474	557.2464	50.22995:1827 50.29651:1920 55.26958:1923 59.01387:23968 63.05423:1694 67.74903:2038 73.60532:1982 76.9525:1763 77.65506:2182 83.46306:1685 85.02983:12840 86.60888:1833 92.05042:7841 100.96761:6964 102.97596:7119 103.44702:1802 112.13835:1737 118.21551:1849 120.93903:1948 122.10455:1750 122.96947:7109 126.31053:1703 157.15376:1810 162.94292:2026 169.26096:1687 184.94427:3100 210.6698:11390 244.08…	557.24475:6450448 558.2481:8633523 559.25146:2157710	221006_Std100ngL2_oSPE_BEH_DDA_ESIneg_34	76816418.6666667	6822094.32524568	DTXSID8029868	Atorvastatin	XUKUURHRXDUEBC-UHFFFAOYNA-N	XUKUURHRXDUEBC-KAYWLYCHSA-N	C33H35FN2O5	CC(C)c1c(C(=O)Nc2ccccc2)c(c(-c2ccc(F)cc2)n1CCC(O)CC(O)CC(O)=O)-c1ccccc1	558.253	12.55	0.07600000000000051	incorrect formula	-1.1978241205215454	NA
2836	75	-1.3100993633270264	C18H2F10N2O8	[M-H]-	DDA	LC-MS water	2.267071870548126	1	14.538	562.95764	50.76421:1566 54.00463:1684 54.22106:1674 55.61367:1875 59.9542:1919 80.61866:1929 81.22976:2305 86.5959:2024 86.92338:2160 87.89138:1728 90.69007:1885 98.84954:1727 100.96815:5010 102.97596:5893 103.39452:1714 118.9925:17925 122.9702:7407 168.98927:80212 179.03525:1980 196.98473:7661 212.63818:4199 212.6515:5786 218.98595:131705 246.98132:3235 265.28543:1959 268.98306:181522 269.9877:5203 281.88…	562.95605:27774680 563.9594:22036380 564.96276:1818721	221006_Std100ngL2_oSPE_BEH_DDA_ESIneg_34	218773776	6666958.97413146	DTXSID8047553	Perfluoro-n-undecanoic acid	SIDINRCMMRKXGQ-UHFFFAOYSA-N	SIDINRCMMRKXGQ-UHFFFAOYSA-N	C11HF21O2	OC(=O)C(F)(F)C(F)(F)C(F)(F)C(F)(F)C(F)(F)C(F)(F)C(F)(F)C(F)(F)C(F)(F)C(F)(F)F	563.9641219	14.56	0.02200000000000024	incorrect formula	-0.7048789858818054	NA
2942	76	-1.4893208742141724	C10HF21O3S	[M-H]-	DDA	LC-MS water	3.4740430421668247	1	14.538	598.9245	52.9876:1696 54.99777:1557 61.73899:1608 79.95775:92275 82.96117:2471 98.95579:37392 100.96761:4948 102.97596:8209 111.72964:2010 118.99259:2625 122.21325:1967 122.96947:6024 129.95407:3461 158.23792:1799 161.40875:2007 164.34956:1940 210.13252:5433 210.1456:10830 229.94766:3045 246.50493:2519 247.94666:2367 248.23189:1903 300.35638:1983 430.51974:2033 432.38611:1902 435.29623:1861 493.17493:2215…	598.92462:70553992 599.92797:48488836 600.93133:13580638	221006_Std100ngL2_oSPE_BEH_DDA_ESIneg_34	566247584	31125558.9735171	DTXSID60892443	Perfluoro-1-decanesulfonate	HYWZIAVPBSTISZ-UHFFFAOYSA-M	ULYIJZHWHDXAMG-UHFFFAOYSA-M	C10HF21O3S	C(C(C(C(C(C(F)(F)S(=O)(=O)[O-])(F)F)(F)F)(F)F)(F)F)(C(C(C(C(F)(F)F)(F)F)(F)F)(F)F)(F)F	599.9311089	14.56	0.02200000000000024	correct formula	-2.0430850982666016	NA
2975	77	-0.7048789858818054	C20F18O2	[M-H]-	DDA	LC-MS water	2.2806625286660376	1	15.025	612.95361	50.02194:2099 54.38021:1922 61.98841:2073 73.43412:1960 100.96761:2142 104.67764:2054 106.57943:2332 118.80054:2035 118.99283:10045 122.96947:4089 134.79237:2109 137.44131:1773 147.57124:1864 155.96367:1937 168.98943:47794 186.54759:1825 194.77904:1870 196.98474:2991 213.47276:6466 218.98625:57315 268.98331:81910 269.98773:2356 311.16736:4224 318.9801:93006 319.98239:3068 363.9339:2289 368.9751:4…	612.95361:37866084 613.95696:37571816 614.96032:666117824	221006_Std100ngL2_oSPE_BEH_DDA_ESIneg_34	259888101.333333	44599770.2460675	DTXSID8031861	Perfluoro-n-dodecanoic acid	CXGONMQFMIYUJR-UHFFFAOYSA-N	CXGONMQFMIYUJR-UHFFFAOYSA-N	C12HF23O2	OC(=O)C(F)(F)C(F)(F)C(F)(F)C(F)(F)C(F)(F)C(F)(F)C(F)(F)C(F)(F)C(F)(F)C(F)(F)C(F)(F)F	613.9609279	15.04	0.014999999999998792	incorrect formula	-0.7048789858818054	NA
306	78	-1.9213314056396484	C6H7O3P	[M-H]-	DDA	LC-MS water	3.0969846117717132	1	7.317	157.00645	57.03449:3208 62.96402:3925 63.94473:2333 63.96258:7405 65.00336:3598 66.90017:2210 69.03459:2694 78.94138:12371 78.96581:12243 96.97651:8377 98.97201:5792 99.92589:4579 103.03037:8471 104.92235:2555 110.91323:7516 111.08145:2600 113.09731:2618 114.93138:10600 115.02998:33947 115.07697:3272 125.02443:11761 126.99602:156202 127.99895:7007 128.9926:4511 129.09253:2332 130.0407:17521 130.06622:2739 …	157.00645:17562324 158.0098:1470110 159.01316:6289679	221006_Std100ngL2_oSPE_BEH_DDA_ESIneg_34	521442528	25949010.2189635	DTXSID60201450	4-Chloro-2-hydroxymethylphenol	AFPSETMCMFRVPG-UHFFFAOYSA-N	AFPSETMCMFRVPG-UHFFFAOYSA-N	C7H7ClO2	OCC1=C(O)C=CC(Cl)=C1	158.01346	7.28	0.03699999999999992	incorrect formula	-1.248429775238037	NA
3076	79	-0.7048789858818054	C15H2F22O4	[M-H]-	DDA	LC-MS water	1.8140857965477348	1	15.391	662.95081	54.33525:1957 62.98897:4783 76.00659:2364 78.91194:2123 100.9676:2626 103.0607:2171 107.07962:1949 118.99254:41672 133.79337:2148 150.16328:2317 161.06479:2043 168.98936:171552 183.01286:2494 184.38396:2721 185.62381:2171 196.98473:8138 218.98608:185379 219.9897:2850 246.98131:2443 268.98331:203205 269.98532:4576 311.16736:5799 318.98007:263905 319.98239:8396 325.18481:8877 326.18802:2304 353.363…	662.95081:26954744 663.95416:26516896 664.95752:2816876	221006_Std100ngL2_oSPE_BEH_DDA_ESIneg_34	189037504	11243997.0746577	DTXSID90868151	Perfluoro-n-tridecanoic acid	LVDGGZAZAYHXEY-UHFFFAOYSA-N	LVDGGZAZAYHXEY-UHFFFAOYSA-N	C13HF25O2	O=C(O)C(F)(F)C(F)(F)C(F)(F)C(F)(F)C(F)(F)C(F)(F)C(F)(F)C(F)(F)C(F)(F)C(F)(F)C(F)(F)C(F)(F)F	663.9577339	15.4	0.009000000000000341	incorrect formula	-0.7048789858818054	NA
1104	8	-2.247599840164185	C6H4BrN3O4	[M-H]-	DDA	LC-MS water	3.562955994920509	1	9.826	259.9314	50.00351:13165 65.99863:5299 68.99823:8555 72.99331:2154 76.0194:3491 78.91907:272819 78.96577:5688 80.9171:3215 81.79937:1723 85.21563:1900 88.01943:8555 89.99918:1948 96.97652:2747 98.06614:6482 99.92591:3484 101.50228:2108 111.4961:1794 120.00921:22172 125.9198:5733 150.00735:3082 156.94354:2704 180.00481:2772 198.91304:4348 199.93478:49177 200.93858:2918 204.34769:1907 212.9314:5661 215.68268…	259.9314:6565886 260.93475:620630 261.93811:9794948	221006_Std100ngL2_oSPE_BEH_DDA_ESIneg_34	332972906.666667	7496092.7311461	DTXSID4024646	2-bromo-4,6-dinitroaniline	KWMDHCLJYMVBNS-UHFFFAOYSA-N	KWMDHCLJYMVBNS-UHFFFAOYSA-N	C6H4BrN3O4	NC1=C(C=C(C=C1Br)[N+]([O-])=O)[N+]([O-])=O	260.938518	9.81	0.016000000000000014	correct formula	-2.2001163959503174	NA
3145	80	-0.811273992061615	C14HF27O2	[M-H]-	DDA	LC-MS water	4.0139100136491885	1	15.656	712.94672	58.38816:1972 62.98871:3207 69.98887:1873 79.39272:1935 107.47203:2302 110.51807:1744 116.13644:1631 117.94004:1754 118.99274:21488 122.96947:4936 125.74252:1890 130.34937:2093 168.98956:68452 181.43919:1866 186.75563:1964 196.98473:2925 211.50168:11959 214.12212:2312 218.98631:78379 228.31503:2212 239.15977:2038 268.98346:82253 298.3299:1901 303.15012:2032 318.98019:93784 325.18481:7036 339.2003…	712.94672:11776700 713.95007:11540737 714.95343:229114976	221006_Std100ngL2_oSPE_BEH_DDA_ESIneg_34	81838797.3333333	8208289.07956569	DTXSID3059921	Perfluoro-n-tetradecanoic acid	RUDINRUXCKIXAJ-UHFFFAOYSA-N	RUDINRUXCKIXAJ-UHFFFAOYSA-N	C14HF27O2	OC(=O)C(F)(F)C(F)(F)C(F)(F)C(F)(F)C(F)(F)C(F)(F)C(F)(F)C(F)(F)C(F)(F)C(F)(F)C(F)(F)C(F)(F)C(F)(F)F	713.9545399	15.66	0.0039999999999995595	correct formula	-0.811273992061615	NA
3226	82	-0.6558165550231934	C16HF31O2	[M-H]-	DDA	LC-MS water	3.4977453761212636	1	16.026	812.94171	66.18349:2162 95.4975:2009 102.97596:1919 108.91802:1734 111.37551:1957 118.9926:8570 122.9702:2504 168.98936:23058 215.61639:2464 215.6266:3538 218.98613:18194 231.186:1689 268.9834:20637 318.98026:22996 339.20013:2452 368.97522:20208 418.97226:16745 468.96771:7369 518.96283:3502 686.70526:2104 768.94641:26602 769.95435:4474	812.94171:3929659 813.94506:4146063 814.94842:719150	221006_Std100ngL2_oSPE_BEH_DDA_ESIneg_34	25679051.3333333	2208636.40693559	DTXSID1070800	Perfluoro-n-hexadecanoic acid	OJMBMWRMTMHMSZ-UHFFFAOYSA-N	OJMBMWRMTMHMSZ-UHFFFAOYSA-N	C16HF31O2	OC(=O)C(F)(F)C(F)(F)C(F)(F)C(F)(F)C(F)(F)C(F)(F)C(F)(F)C(F)(F)C(F)(F)C(F)(F)C(F)(F)C(F)(F)C(F)(F)C(F)(F)C(F)(F)F	813.9481519	16.04	0.013999999999999346	correct formula	-0.6558165550231934	NA
340	84	-0.8570305109024048	C4H5NO4S	[M-H]-	DDA	LC-MS water	4.3228680333817	1	3.381	161.98689	53.56785:1938 55.11552:1959 57.9422:1707 59.72215:1722 61.97059:13664 61.9884:2402 63.96257:140417 64.01918:2399 65.00169:5405 65.99863:5832 70.02997:10575 71.43971:1928 77.96561:208532 78.96615:2439 79.95766:3335 80.98128:9889 81.99588:2291 82.01701:3983 82.03016:637155 82.06527:2441 82.97861:2695 83.03336:20789 83.19115:1710 91.01869:3363 93.7112:1750 96.89968:1832 96.95858:5774 98.97203:2102 1…	161.98689:25466410 162.99024:1268692 163.9936:1276684	221006_Std100ngL2_oSPE_BEH_DDA_ESIneg_34	439175093.333333	87234291.0706638	DTXSID1030606	Acesulfam, potassium	YGCFIWIQZPHFLU-UHFFFAOYSA-N	WBZFUFAFFUEMEI-UHFFFAOYSA-M	C4H5NO4S	CC1=CC(=O)NS(=O)(=O)O1	162.99393	3.38	9.999999999998899e-4	correct formula	-0.8570305109024048	NA
348	85	-1.030841588973999	C9H12N2O	[M-H]-	DDA	LC-MS water	3.247937301348044	1	6.157	163.08801	57.73656:1515 69.99924:4153 78.96578:9004 81.51856:1653 91.01916:2734 92.05084:10561 93.03468:1646 94.96279:2529 96.97653:3739 98.79839:1623 99.92603:11031 100.96761:2431 116.92913:3865 118.03024:12643 118.92435:4071 119.05044:6798 119.9331:2272 120.04597:5324 120.92547:2037 126.90618:2184 128.90144:50136 135.04556:2698 136.04068:1577 138.96474:3696 142.92488:2124 153.11374:1577 162.83916:4261 16…	163.08801:2548704 164.09136:318110 165.09472:201525	221006_Std100ngL2_oSPE_BEH_DDA_ESIneg_34	74123938.6666667	3083134.63393432	DTXSID7037551	Fenuron	XXOYNJXVWVNOOJ-UHFFFAOYSA-N	XXOYNJXVWVNOOJ-UHFFFAOYSA-N	C9H12N2O	CN(C)C(=O)NC1=CC=CC=C1	164.09496	6.12	0.03699999999999992	correct formula	-0.7065612077713013	NA
391	86	-0.9559229612350464	C6H11N5O	[M-H]-	DDA	LC-MS water	3.69915282100043	1	4.339	168.08934	57.0345:6354 58.02989:2296 65.00337:63789 66.01015:3338 75.0686:1699 81.79421:1694 82.97496:1725 83.03625:6787 83.06153:30384 84.02038:3204 86.7206:1676 87.80786:1542 88.63554:1519 94.96279:2762 97.02942:46104 100.96769:91047 116.61419:1645 125.02437:1897 125.08374:11204 125.09719:3172 126.04275:3418 130.89825:4181 132.86795:51139 136.98753:3037 153.00702:1653 154.37946:1625 157.77951:1865 168.08…	168.08936:6709854 169.09271:1972961 170.09607:126393	221006_Std100ngL2_oSPE_BEH_DDA_ESIneg_34	225827141.333333	22456149.1085856	DTXSID80173802	Atrazine-desethyl-2-hydroxy	GCKLGRUZDXSATG-UHFFFAOYSA-N	GCKLGRUZDXSATG-UHFFFAOYSA-N	C6H11N5O	CC(C)NC1=NC(=O)N=C(N)N1	169.09636	4.3	0.03900000000000059	correct formula	-0.9559229612350464	NA
408	87	-0.47880294919013977	C7H9NO2S	[M-H]-	DDA	LC-MS water	3.709448142525096	1	5.852	170.02834	52.52424:1681 57.03449:8575 58.02989:5416 59.01384:2474 61.97058:43522 63.96255:68578 65.00331:19079 66.00669:1971 69.0346:1957 70.0354:1742 71.05046:4045 77.96562:5455 78.96615:3910 78.97366:29061 79.98142:41468 83.05047:2664 93.96058:13976 94.96279:3664 96.95858:4956 97.02946:13957 97.06577:2242 98.03279:2160 99.08152:3784 100.96815:2209 101.96713:1833 106.06634:130601 107.05048:4140 107.0701:7…	170.02834:5091308 171.03169:274106 172.03505:377776	221006_Std100ngL2_oSPE_BEH_DDA_ESIneg_34	132225861.333333	2660558.192408	DTXSID8029105	4-Toluenesulfonamide	LMYRWZFENFIFIT-UHFFFAOYSA-N	LMYRWZFENFIFIT-UHFFFAOYSA-N	C7H9NO2S	CC1=CC=C(C=C1)S(N)(=O)=O	171.0354	5.84	0.012000000000000455	correct formula	-0.47880294919013977	NA
409	88	-1.2380039691925049	C6H9N3O3	[M-H]-	DDA	LC-MS water	3.3713995610314806	1	4.464	170.05724	54.48798:1979 57.0345:6493 58.02965:5310 59.01384:2066 61.9706:38070 63.96258:55286 64.00681:3218 65.00341:23515 65.01457:12093 66.00698:2056 71.05045:2016 75.96251:1962 77.96562:6921 78.97334:13887 79.95764:18050 79.98147:39280 83.05046:2561 83.06184:3272 84.06504:2171 88.53306:1872 93.96053:9467 94.96263:8312 95.0254:29656 96.03322:68587 96.95864:11263 97.02987:11252 97.03652:2493 98.0333:3326 …	170.05724:16423867 171.06059:1032506 172.06395:96150	221006_Std100ngL2_oSPE_BEH_DDA_ESIneg_34	707457173.333333	43153193.1976208	DTXSID2020892	Metronidazole	VAOCPAMSLUNLGC-UHFFFAOYSA-N	VAOCPAMSLUNLGC-UHFFFAOYSA-N	C6H9N3O3	CC1=NC=C(N1CCO)[N+]([O-])=O	171.06439	4.41	0.05400000000000027	correct formula	-1.5196577310562134	NA
424	89	-0.2920995354652405	C6H8N2O2S	[M-H]-	DDA	LC-MS water	3.943281801360425	1	3.694	171.02341	51.2003:1822 53.11681:1861 57.0345:4482 58.02965:4569 61.9706:100055 62.59107:1769 63.96261:148044 65.00337:2432 71.05046:3342 73.01976:1701 77.96569:14251 78.96577:3525 78.97333:51945 79.98149:107558 80.96556:5488 81.03482:1705 83.05047:5450 93.96058:28263 94.96283:18027 96.95859:12581 96.97652:2077 97.06577:2362 99.08205:2818 99.92595:10958 101.96768:2109 102.96474:3696 108.04541:4962 109.06643…	171.02341:9119307 172.02676:693139 173.03012:393234	221006_Std100ngL2_oSPE_BEH_DDA_ESIneg_34	439601184	24748109.508092	DTXSID4023622	Sulfanilamide	FDDDEECHVMSUSB-UHFFFAOYSA-N	FDDDEECHVMSUSB-UHFFFAOYSA-N	C6H8N2O2S	NC1=CC=C(C=C1)S(N)(=O)=O	172.03065	3.67	0.02400000000000002	correct formula	-0.2920995354652405	NA
1121	9	-1.7253681421279907	C16H25NO2	[M-H]-	DDA	LC-MS water	4.425554431278969	1	6.523	262.18118	61.75983:1680 64.04394:1609 71.79494:1906 78.96577:2357 89.7399:1928 91.05553:1941 93.03474:16147 96.95867:10985 98.98419:2019 99.92591:2856 100.96766:21307 100.98013:2945 102.97596:4616 106.04227:6710 108.0219:7430 111.84573:1963 117.03439:2452 119.0505:115249 120.05373:5119 121.02981:24203 122.9702:2572 131.05031:1848 143.05061:2637 156.05884:3934 156.94249:2390 157.06602:3488 158.95079:2333 16…	262.18118:5806193 263.18453:1823048 264.18789:0	221006_Std100ngL2_oSPE_BEH_DDA_ESIneg_34	78233512	8997618.01709941	DTXSID40869118	O-Desmethylvenlafaxine	KYYIDSXMWOZKMP-UHFFFAOYSA-N	KYYIDSXMWOZKMP-UHFFFAOYSA-N	C16H25NO2	CN(C)CC(C1=CC=C(C=C1)O)C2(CCCCC2)O	263.18853	6.49	0.032999999999999474	correct formula	-1.7253681421279907	NA
1121	9	-1.7253681421279907	C16H25NO2	[M-H]-	DDA	LC-MS water	4.425554431278969	1	6.523	262.18118	61.75983:1680 64.04394:1609 71.79494:1906 78.96577:2357 89.7399:1928 91.05553:1941 93.03474:16147 96.95867:10985 98.98419:2019 99.92591:2856 100.96766:21307 100.98013:2945 102.97596:4616 106.04227:6710 108.0219:7430 111.84573:1963 117.03439:2452 119.0505:115249 120.05373:5119 121.02981:24203 122.9702:2572 131.05031:1848 143.05061:2637 156.05884:3934 156.94249:2390 157.06602:3488 158.95079:2333 16…	262.18118:5806193 263.18453:1823048 264.18789:0	221006_Std100ngL2_oSPE_BEH_DDA_ESIneg_34	78233512	8997618.01709941	DTXSID7023691	Tramadol	TVYLLZQTGLZFBW-ZBFHGGJFSA-N	TVYLLZQTGLZFBW-ZBFHGGJFSA-N	C16H25NO2	COc1cccc(c1)C1(O)CCCCC1CN(C)C	263.18853	6.81	0.2869999999999999	correct formula	-0.910847783088684	NA
480	90	-0.4027113616466522	C10H12O3	[M-H]-	DDA	LC-MS water	3.546459127607132	1	10.761	179.0717	57.03444:17588 58.99137:10300 59.98535:3974 65.03967:10046 67.01898:3429 68.99828:4848 69.0349:3357 73.00736:5103 76.97025:3344 78.91904:11520 78.96573:23396 80.91709:2696 82.00624:7750 91.01915:21008 92.02701:20654 93.03466:528874 94.03828:27860 95.01396:178791 96.01753:8262 96.95857:6696 96.97651:8208 97.02984:2510 98.9847:8606 99.92584:19277 100.96808:11542 106.00593:7249 108.02188:183494 109.…	179.0717:57425632 180.07505:6672297 181.07841:597659	221006_Std100ngL2_oSPE_BEH_DDA_ESIneg_34	1526621397.33333	64434550.0568042	DTXSID4022527	Propyl 4-Hydroxybenzoate (Propyl Paraben)	QELSKZZBTMNZEB-UHFFFAOYSA-N	QELSKZZBTMNZEB-UHFFFAOYSA-N	C10H12O3	CCCOC(=O)C1=CC=C(O)C=C1	180.07864	10.75	0.010999999999999233	correct formula	-0.9941081404685974	NA
500	91	-1.163031816482544	C6H5N3O4	[M-H]-	DDA	LC-MS water	3.7046519499957262	1	7.627	182.02081	50.00347:14808 51.02378:2331 52.01916:4193 57.03449:6594 60.98719:5102 64.01946:7501 65.01454:9741 65.99855:11626 67.01898:3898 68.99828:4486 69.0349:2619 76.01942:8994 76.95793:2352 78.03501:9171 78.91903:15899 78.96576:44742 80.01448:2824 80.91709:4361 83.05046:2852 88.01933:7868 89.0147:21208 92.0144:4559 93.00963:3899 94.02996:3700 95.014:22799 96.97653:9844 97.06577:2725 98.97211:14398 99.92…	182.02081:21780260 183.02416:1294292 184.02752:0	221006_Std100ngL2_oSPE_BEH_DDA_ESIneg_34	766202218.666667	9024332.19390451	DTXSID1021823	2,4-dinitroaniline	LXQOQPGNCGEELI-UHFFFAOYSA-N	LXQOQPGNCGEELI-UHFFFAOYSA-N	C6H5N3O4	NC1=C(C=C(C=C1)[N+]([O-])=O)[N+]([O-])=O	183.028007	7.61	0.01699999999999946	correct formula	-1.641133427619934	NA
501	92	-1.4798849821090698	C7H13N5O	[M-H]-	DDA	LC-MS water	3.688746948923559	1	6.13	182.1049	52.39169:1624 57.03446:8187 58.02966:2769 58.50687:2049 60.9872:3634 64.01919:2460 64.98678:1741 67.01899:4022 68.99582:2980 68.99798:1696 69.0346:2467 69.04604:104134 70.04925:2780 70.14217:1511 78.91909:6025 78.96585:33379 81.49802:1638 83.03625:3624 84.0456:2530 87.08149:1665 92.40697:1572 95.01412:16229 95.05027:1966 96.83009:1717 96.97652:6540 97.02985:2152 98.97212:10072 99.92591:2715 100.9…	182.1049:10576849 183.10825:3556931 184.11161:1092609	221006_Std100ngL2_oSPE_BEH_DDA_ESIneg_34	131629744	7469520.98189757	DTXSID6062547	Simazine-2-hydroxy	YQIXRXMOJFQVBV-UHFFFAOYSA-N	YQIXRXMOJFQVBV-UHFFFAOYSA-N	C7H13N5O	CCNC1=NC(NCC)=NC(=O)N1	183.11201	6.13	0	correct formula	-1.0534040927886963	NA
566	93	-0.261475145816803	C10H11NO3	[M-H]-	DDA	LC-MS water	3.454940168387084	1	4.971	192.06706	55.86652:1543 62.58549:1634 64.81952:2133 65.11548:1681 68.81807:1680 76.94128:1557 78.96578:6858 83.73671:1722 91.05553:2042 94.7575:1702 94.96279:6310 96.95862:38503 100.96761:5931 106.79235:1404 114.93136:4555 117.72653:1445 117.85896:1767 121.02974:3992 146.06169:1800 147.08174:2977 148.07674:6563 149.02412:2882 160.84232:2193 172.89612:1972 172.97058:1901 180.22926:1544 191.89635:1776 193.08…	192.06676:2630986 193.07011:319529 194.07347:0	221006_Std100ngL2_oSPE_BEH_DDA_ESIneg_34	39527665.3333333	7389291.00679661	DTXSID00181580	4-Methyl Hippuric Acid	NRSCPTLHWVWLLH-UHFFFAOYSA-N	NRSCPTLHWVWLLH-UHFFFAOYSA-N	C10H11NO3	CC1=CC=C(C=C1)C(=O)NCC(O)=O	193.07389	4.97	0.001000000000000334	correct formula	-0.14931057393550873	NA
593	95	-0.8788639903068542	C8H15N5O	[M-H]-	DDA	LC-MS water	4.276919095848497	1	7.81	196.12039	53.00313:3836 57.0345:2519 57.55427:1785 61.98831:12553 64.01946:2733 65.03968:3229 66.00986:6227 67.03039:25476 69.04593:157054 69.76443:2088 70.04924:2803 72.72427:1957 75.32233:1798 78.96577:5560 81.03482:2037 83.03661:10763 83.0618:307713 84.02038:3132 84.05842:2410 84.06506:8574 96.95858:7284 99.92591:3747 100.9676:6313 102.97595:6465 107.01422:2074 109.02976:21753 111.06759:77710 112.07145:…	196.12039:55979404 197.12374:8116310 198.1271:963340	221006_Std100ngL2_oSPE_BEH_DDA_ESIneg_34	591741397.333333	43276311.47533	DTXSID6037807	Atrazine-2-hydroxy	NFMIMWNQWAWNDW-UHFFFAOYSA-N	NFMIMWNQWAWNDW-UHFFFAOYSA-N	C8H15N5O	CCNC1=NC(O)=NC(NC(C)C)=N1	197.12766	7.79	0.019999999999999574	correct formula	-1.086987853050232	NA
597	96	-2.252659559249878	C7H6N2O5	[M-H]-	DDA	LC-MS water	3.8683560065106186	1	6.146	197.02057	52.96504:1872 53.67449:1553 57.0345:4975 58.02989:5939 58.16513:1640 61.98844:18261 62.97073:3895 64.01919:3100 65.03968:4413 67.01899:1957 69.03491:2202 70.09112:2066 76.97026:2545 78.91909:3039 78.96577:4079 81.03482:2090 81.33045:1652 93.03468:2264 96.95863:9005 97.02934:1648 97.06629:4711 99.92591:5329 100.9676:7173 102.97596:5244 109.02989:25869 111.70745:1933 112.93031:2242 122.02492:2376 1…	197.02057:7002993 198.02392:473217 199.02728:127289	221006_Std100ngL2_oSPE_BEH_DDA_ESIneg_34	103275674.666667	22432241.1666884	DTXSID1022053	DNOC	ZXVONLUNISGICL-UHFFFAOYSA-N	ZXVONLUNISGICL-UHFFFAOYSA-N	C7H6N2O5	CC1=C(O)C(=CC(=C1)[N+]([O-])=O)[N+]([O-])=O	198.02767	6.13	0.016000000000000014	correct formula	-2.252659559249878	-2.749343414790016
672	97	-1.212876796722412	C10H8O3S	[M-H]-	DDA	LC-MS water	3.680513998978878	1	5.877	207.01237	51.20326:1606 58.76425:1789 58.99146:1762 73.28068:1594 78.96578:2809 79.95764:85959 88.96251:1741 102.92942:3313 109.9274:2154 112.01225:1861 115.05513:3689 122.96947:5721 127.93836:4299 129.93419:2781 139.72223:1880 143.05057:90847 144.05408:7366 160.86639:1873 173.89491:3925 179.39066:1926 187.90472:4136 204.94952:2741 207.01227:246720 208.0153:16231	207.01202:4794128 208.01537:589124 209.01873:265180	221006_Std100ngL2_oSPE_BEH_DDA_ESIneg_34	128094325.333333	23951180.3855885	DTXSID7048033	1-Naphthalenesulfonic acid	PSZYNBSKGUBXEH-UHFFFAOYSA-N	PSZYNBSKGUBXEH-UHFFFAOYSA-N	C10H8O3S	OS(=O)(=O)C1=CC=CC2=C1C=CC=C2	208.01942	5.47	0.40700000000000003	correct formula	-1.212876796722412	NA
672	97	-1.212876796722412	C10H8O3S	[M-H]-	DDA	LC-MS water	3.680513998978878	1	5.877	207.01237	51.20326:1606 58.76425:1789 58.99146:1762 73.28068:1594 78.96578:2809 79.95764:85959 88.96251:1741 102.92942:3313 109.9274:2154 112.01225:1861 115.05513:3689 122.96947:5721 127.93836:4299 129.93419:2781 139.72223:1880 143.05057:90847 144.05408:7366 160.86639:1873 173.89491:3925 179.39066:1926 187.90472:4136 204.94952:2741 207.01227:246720 208.0153:16231	207.01202:4794128 208.01537:589124 209.01873:265180	221006_Std100ngL2_oSPE_BEH_DDA_ESIneg_34	128094325.333333	23951180.3855885	DTXSID80608124	2-Naphthalenesulfonic Acid Hydrate	KVBGVZZKJNLNJU-UHFFFAOYSA-N	HKGOFWIZZIYCOS-UHFFFAOYSA-N	C10H8O3S	OS(=O)(=O)C1=CC2=C(C=CC=C2)C=C1	208.01942	5.89	0.0129999999999999	correct formula	-1.212876796722412	NA
673	98	-1.212876796722412	C10H8O3S	[M-H]-	DDA	LC-MS water	3.5855352714137307	1	5.47	207.01244	52.22457:1639 53.96376:2011 55.01901:1666 58.41978:1564 78.96578:3802 79.95766:43846 85.14306:1560 94.33069:1590 100.96761:4568 102.92998:2404 108.33413:1562 109.9274:1806 112.01226:1829 112.93031:1960 122.96947:4622 127.93836:5135 129.9334:4794 131.92918:1677 143.05057:41165 144.05408:3516 146.01811:2085 151.98012:1943 159.74107:1725 163.07697:1996 173.89491:2609 185.90921:2012 187.90474:6982 19…	207.01204:1560102 208.01539:208817 209.01875:0	221006_Std100ngL2_oSPE_BEH_DDA_ESIneg_34	31892104.6666667	2173969.81611092	DTXSID7048033	1-Naphthalenesulfonic acid	PSZYNBSKGUBXEH-UHFFFAOYSA-N	PSZYNBSKGUBXEH-UHFFFAOYSA-N	C10H8O3S	OS(=O)(=O)C1=CC=CC2=C1C=CC=C2	208.01942	5.47	0	correct formula	-1.212876796722412	NA
673	98	-1.212876796722412	C10H8O3S	[M-H]-	DDA	LC-MS water	3.5855352714137307	1	5.47	207.01244	52.22457:1639 53.96376:2011 55.01901:1666 58.41978:1564 78.96578:3802 79.95766:43846 85.14306:1560 94.33069:1590 100.96761:4568 102.92998:2404 108.33413:1562 109.9274:1806 112.01226:1829 112.93031:1960 122.96947:4622 127.93836:5135 129.9334:4794 131.92918:1677 143.05057:41165 144.05408:3516 146.01811:2085 151.98012:1943 159.74107:1725 163.07697:1996 173.89491:2609 185.90921:2012 187.90474:6982 19…	207.01204:1560102 208.01539:208817 209.01875:0	221006_Std100ngL2_oSPE_BEH_DDA_ESIneg_34	31892104.6666667	2173969.81611092	DTXSID80608124	2-Naphthalenesulfonic Acid Hydrate	KVBGVZZKJNLNJU-UHFFFAOYSA-N	HKGOFWIZZIYCOS-UHFFFAOYSA-N	C10H8O3S	OS(=O)(=O)C1=CC2=C(C=CC=C2)C=C1	208.01942	5.89	0.41999999999999993	correct formula	-1.212876796722412	NA
693	99	-1.9186692237854004	C13H13N3	[M-H]-	DDA	LC-MS water	4.323416061927894	1	6.118	210.10368	51.92385:1658 53.59122:1599 58.02989:2131 65.03996:1947 65.65065:1560 78.96578:2917 79.95766:1950 92.05086:23948 93.05443:1798 96.97653:1860 99.92591:1855 100.96748:11601 102.97596:2407 112.93095:2791 117.04589:138174 118.04942:5715 118.92435:2367 121.02974:1942 122.96947:5872 131.92909:28854 137.7419:1595 167.10811:2368 169.32834:1821 179.83253:1749 187.90474:4104 189.90025:2070 191.89633:2157 1…	210.10368:3213052 211.10703:483882 212.11039:0	221006_Std100ngL2_oSPE_BEH_DDA_ESIneg_34	61772290.6666667	4717254.05369579	DTXSID3025178	1,3-Diphenylguanidine	OWRCNXZUPFZXOS-UHFFFAOYSA-N	OWRCNXZUPFZXOS-UHFFFAOYSA-N	C13H13N3	N=C(NC1=CC=CC=C1)NC1=CC=CC=C1	211.11095	6.07	0.04800000000000004	correct formula	-2.0249183177948	NA
1058	1	-1.4991036653518677	C9H13BFNO2S	[M+H]+	DDA	LC-MS water	1.6871734897733448	1	13.198	229.0862	50.01551:52395 51.02325:158419 52.03112:92175 53.00257:17323 53.03886:47110 55.01801:19150 55.05458:15854 57.07019:7936 57.08987:2423 62.92927:3779 63.02317:2822 64.97744:19483 65.00223:3239 65.03856:44238 67.05418:23024 68.99702:21989 69.06992:12930 71.08563:4884 77.04093:61176 79.02249:5420 79.05908:7522 80.03066:11631 81.04067:7162 81.07716:24889 83.05647:2266 83.09309:14973 85.07122:3249 88.0…	229.0862:24126244 230.08955:4424875 231.09291:610180	221006_Std100ngL1_oSPE_BEH_DDA_ESIpos_15	579409216	21649734.0261139	DTXSID3022405	Oxybenzone	DXGLGDHPHMLXJC-UHFFFAOYSA-N	DXGLGDHPHMLXJC-UHFFFAOYSA-N	C14H12O3	COC1=CC=C(C(=O)C2=CC=CC=C2)C(O)=C1	228.07864	13.2	0.0019999999999988916	incorrect formula	-1.8445059061050415	NA
1204	10	-2.4902219772338867	C16H35N	[M+H]+	DDA	LC-MS water	3.724455129763308	1	15.908	242.28445	51.02326:2821 53.00245:10534 53.03887:4703 55.05443:13878 57.03341:2767 57.07:66363 58.0734:2141 62.98183:5609 64.97749:15229 65.03855:11874 67.05422:9429 69.06973:8885 71.08538:43937 77.04058:3196 79.05871:6249 81.07726:12297 83.09266:6377 85.07123:3192 85.10789:20377 91.05927:34004 93.07404:3299 95.05343:9186 95.08982:10707 97.06797:6290 97.10443:2295 102.09391:3332 105.071:8331 106.96673:3439 …	242.2845:23724004 243.28785:7623619 244.29121:606878	221006_Std100ngL1_oSPE_BEH_DDA_ESIpos_15	352985381.333333	140170742.122394	DTXSID4026927	N,N-Dimethyltetradecylamine	SFBHPFQSSDCYSL-UHFFFAOYSA-N	SFBHPFQSSDCYSL-UHFFFAOYSA-N	C16H35N	CCCCCCCCCCCCCCN(C)C	241.27695	15.86	0.04800000000000004	correct formula	-1.851380705833435	NA
504	100	-1.010727882385254	C8H9FN2O	[M+H]+	DDA	LC-MS water	2.5104881711932783	1	9.484	169.0762	50.01546:15800 51.02321:38803 52.01842:3638 52.03111:4801 53.00259:18184 53.03885:8002 53.99767:3556 55.01822:10770 55.05436:38955 55.93453:60388 57.03363:5567 57.07019:10324 61.00755:14680 62.01526:75951 63.02315:333759 64.0184:7948 64.02637:14239 64.03077:8225 65.03853:158931 66.04201:6068 66.04662:3343 67.05423:23300 68.99729:3358 69.03361:4500 69.06998:13346 70.06518:8515 71.04894:7322 71.085…	169.0762:39377508 170.07955:5376049 171.08291:287577	221006_Std100ngL1_oSPE_BEH_DDA_ESIpos_15	800373568	114350955.276546	DTXSID2021070	Nor Harmane	AIFRHYZBTHREPW-UHFFFAOYSA-N	AIFRHYZBTHREPW-UHFFFAOYSA-N	C11H8N2	N1C2=CN=CC=C2C2=C1C=CC=C2	168.06875	9.4	0.08399999999999963	incorrect formula	-1.298397660255432	NA
515	101	-0.9313753247261048	C6H11N5O	[M+H]+	DDA	LC-MS water	4.143899937000522	1	4.326	170.10384	51.02325:7066 53.00256:13689 53.03885:10230 53.99789:3654 55.0182:16683 55.05457:82416 55.93474:98226 56.9424:6997 56.96502:7584 57.03386:6952 57.07012:22902 58.06531:3207 58.96078:28246 60.05597:5068 65.03881:7028 67.05441:26914 68.02435:73699 68.99726:29031 69.00835:452760 69.03362:7516 69.07001:18266 70.01169:9415 71.04927:5401 71.92926:12392 71.9401:6213 72.04434:14025 72.937:52128 74.93321:1…	170.10384:56721376 171.10719:4881709 172.11055:1339087	221006_Std100ngL1_oSPE_BEH_DDA_ESIpos_15	1906555306.66667	35275094.1173222	DTXSID80173802	Atrazine-desethyl-2-hydroxy	GCKLGRUZDXSATG-UHFFFAOYSA-N	GCKLGRUZDXSATG-UHFFFAOYSA-N	C6H11N5O	CC(C)NC1=NC(=O)N=C(N)N1	169.09636	4.3	0.0259999999999998	correct formula	-0.9559229612350464	NA
522	102	-1.5111091136932373	C6H9N3O3	[M+H]+	DDA	LC-MS water	4.1138259810163476	1	4.398	172.0719	52.01863:13159 53.00258:14698 54.03409:209583 55.01818:62672 55.04188:23474 55.0546:60108 56.03707:799896 57.02109:91983 57.03386:19855 57.07018:10701 58.96055:63513 59.0494:17676 60.0447:43009 65.03853:22844 67.02912:16828 67.05444:294936 69.0447:30732 69.06997:18221 72.04438:13210 81.05203:284750 81.0771:45834 82.05981:451996 83.06787:40285 83.09304:26188 86.04159:37026 91.05919:33549 92.0548:3…	172.07195:344388640 173.0753:27168116 174.07866:3008725	221006_Std100ngL1_oSPE_BEH_DDA_ESIpos_15	16175161344	238064044.318742	DTXSID2020892	Metronidazole	VAOCPAMSLUNLGC-UHFFFAOYSA-N	VAOCPAMSLUNLGC-UHFFFAOYSA-N	C6H9N3O3	CC1=NC=C(N1CCO)[N+]([O-])=O	171.06439	4.41	0.012000000000000455	correct formula	-1.5196577310562134	NA
544	103	-0.6710131168365479	C5H8ClN5	[M+H]+	DDA	LC-MS water	3.66580966691043	1	5.562	174.0545	50.01551:2943 51.02324:2972 53.00237:2756 55.05456:13744 57.03363:3554 57.07018:5059 58.96082:4991 61.97934:607119 62.98262:4471 64.97747:4839 65.03853:5235 67.0544:25932 68.02433:694826 68.05776:10386 68.99729:8691 69.0213:4007 69.02782:12247 69.06995:19224 70.06518:4574 71.04927:4893 71.0605:180296 72.04438:4341 74.01488:4334 79.01039:577319 79.05906:4778 80.01368:3554 81.07709:6466 83.093:1755…	174.05429:70398288 175.05764:5021521 176.061:21691580	221006_Std100ngL1_oSPE_BEH_DDA_ESIpos_15	1846445696	49684450.3769079	DTXSID0037495	Atrazine-desisopropyl	IVENSCMCQBJAKW-UHFFFAOYSA-N	IVENSCMCQBJAKW-UHFFFAOYSA-N	C5H8ClN5	CCNC1=NC(N)=NC(Cl)=N1	173.04682	5.55	0.012000000000000455	correct formula	-0.8716244697570801	NA
567	104	-1.3421554565429688	C10H12N2O	[M+H]+	DDA	LC-MS water	4.278779051378908	1	4.775	177.10245	50.01542:16011 51.02322:38300 52.01862:3315 52.03111:5206 53.00258:6831 53.03882:221435 54.03405:15302 54.04222:7332 55.01821:5317 55.04188:5946 55.93476:7817 56.96501:5332 58.02898:6209 58.0653:3301 58.96082:7023 62.92932:13217 63.02316:6086 65.03878:19454 67.04179:3427 68.04961:13629 70.06518:58505 76.02376:3995 77.04092:4409 78.03838:16312 79.04623:5183 79.05906:6369 80.05405:2077640 81.06025:…	177.10243:65026088 178.10578:9696905 179.10914:1157659	221006_Std100ngL1_oSPE_BEH_DDA_ESIpos_15	1905329066.66667	141414289.90057	DTXSID1047576	Cotinine	UIKROCXWUNQSPJ-UHFFFAOYNA-N	UIKROCXWUNQSPJ-VIFPVBQESA-N	C10H12N2O	CN1C(CCC1=O)C1=CN=CC=C1	176.09496	4.78	0.004999999999999893	correct formula	-1.3421554565429688	NA
614	105	-1.1926478147506714	C7H13N5O	[M+H]+	DDA	LC-MS water	4.0426596813277165	1	6.134	184.11958	51.02325:5584 53.00238:2799 53.03885:6235 55.018:5835 55.05435:21303 55.93454:3555 57.03363:5512 57.07019:6763 58.96059:7054 64.97753:10131 65.03882:8109 67.05423:13488 68.02435:45781 69.00837:814550 69.03331:2668 69.06998:15048 70.01168:10647 70.06519:3637 71.04895:7327 71.06021:144403 72.06376:4536 77.04093:2317 79.05905:27808 81.07708:21331 82.07259:2586 83.05646:5545 83.09304:5154 86.04146:37…	184.11958:72414728 185.12293:11355415 186.12629:1983114	221006_Std100ngL1_oSPE_BEH_DDA_ESIpos_15	924742101.333333	21491513.4751964	DTXSID6062547	Simazine-2-hydroxy	YQIXRXMOJFQVBV-UHFFFAOYSA-N	YQIXRXMOJFQVBV-UHFFFAOYSA-N	C7H13N5O	CCNC1=NC(NCC)=NC(=O)N1	183.11201	6.13	0.004000000000000448	correct formula	-1.0534040927886963	NA
647	106	-0.6543702483177185	C6H10ClN5	[M+H]+	DDA	LC-MS water	4.203082571535979	1	7.126	188.06995	50.01551:2495 51.02325:5039 53.00237:9687 53.03885:7124 55.01799:9044 55.05437:51331 55.93454:4255 56.05781:3130 57.03363:4757 57.07018:7826 59.04939:4474 61.97936:498721 63.02289:4520 63.89045:2256 64.97747:11484 65.03853:7326 67.05414:45255 68.02435:401968 68.0575:4241 68.99729:4400 69.02776:4369 69.0333:8065 69.06991:18976 71.04927:4930 77.04092:3896 79.01041:361773 79.05902:25750 80.01407:241…	188.06995:59012480 189.0733:6269575 190.07666:24701332	221006_Std100ngL1_oSPE_BEH_DDA_ESIpos_15	1424972757.33333	47427481.1789771	DTXSID5037494	Atrazine-desethyl	DFWFIQKMSFGDCQ-UHFFFAOYSA-N	DFWFIQKMSFGDCQ-UHFFFAOYSA-N	C6H10ClN5	CC(C)NC1=NC(Cl)=NC(N)=N1	187.06247	7.09	0.036000000000000476	correct formula	-0.6543702483177185	NA
663	107	-0.4591557383537293	C6H5ClNO2P	[M+H]+	DDA	LC-MS water	1.9270771911641076	1	5.117	189.98238	50.01551:16894 51.02326:8607 53.00259:3616 53.03886:3680 55.01822:4126 55.05461:6001 55.93455:4850 56.96503:4885 58.96056:13888 60.98432:4301 61.00759:4913 61.97939:2679 62.01531:16120 62.92922:23221 63.02314:44067 64.01814:4783 64.03106:2606 64.97748:4559 65.03854:7787 67.05447:6969 68.99731:3287 69.06998:3070 72.93734:3934 72.98378:15022 73.00728:3817 74.0149:571501 75.02079:23661 75.02523:1118…	189.98236:18962684 190.98571:1639931 191.98907:15784527	221006_Std100ngL1_oSPE_BEH_DDA_ESIpos_15	647097706.666667	9872802.75189763	DTXSID7022170	2,6-Dichlorobenzamide	JHSPCUHPSIUQRB-UHFFFAOYSA-N	JHSPCUHPSIUQRB-UHFFFAOYSA-N	C7H5Cl2NO	NC(=O)C1=C(Cl)C=CC=C1Cl	188.97482	5.22	0.10299999999999976	incorrect formula	-0.6199412941932678	0.06289402884536908
690	108	-1.1664270162582395	C9H9N3O2	[M+H]+	DDA	LC-MS water	4.233702260987857	1	7.078	192.07689	50.01546:228823 51.02321:766018 52.01855:102819 52.03108:248105 53.00255:206513 53.03881:218567 53.99765:37875 54.0341:51597 55.01819:40660 62.01527:88928 62.92923:65863 63.02312:1254830 64.01837:1093990 64.03075:65592 64.92742:33610 65.02612:37288 65.03878:4437160 66.03392:24444 66.042:124832 66.04631:25849 67.98941:52367 69.00865:64040 76.02053:40952 77.02809:91349 78.03845:1552929 79.04205:556…	192.07689:647987072 193.08024:90578368 194.0836:7100694	221006_Std100ngL1_oSPE_BEH_DDA_ESIpos_15	25348089173.3333	677699251.380741	DTXSID4024729	Carbendazim	TWFZGCMQGLPBSX-UHFFFAOYSA-N	TWFZGCMQGLPBSX-UHFFFAOYSA-N	C9H9N3O2	COC(=O)NC1=NC2=CC=CC=C2N1	191.069477	7.07	0.008000000000000007	correct formula	-1.1103475093841553	-2.3633413277222326
719	109	-0.24653436243534088	C7H11FO5	[M+H]+	DDA	LC-MS water	2.940976388152366	1	4.525	195.06572	50.01552:4331 51.02326:27201 53.00259:4309 53.03888:10606 53.99769:2715 55.05461:3120 56.04972:8116 56.96503:6473 58.06533:24530 58.96067:11898 62.92927:65006 63.02318:5087 64.92744:9756 65.03864:12654 67.02914:4555 67.05448:4799 68.03694:9312 69.0447:15684 69.06998:4421 70.0652:9918 73.02839:4636 77.04096:11872 79.05906:10130 79.96036:32824 81.04068:3954 81.07712:4931 81.96097:3922 83.06777:1167…	195.06567:2116741 196.06902:228202 197.07238:113703	221006_Std100ngL1_oSPE_BEH_DDA_ESIpos_15	44971253.3333333	17159867.2021903	DTXSID3052696	Monoethyl Phthalate	YWWHKOHZGJFMIE-UHFFFAOYSA-N	YWWHKOHZGJFMIE-UHFFFAOYSA-N	C10H10O4	CCOC(=O)C1=CC=CC=C1C(O)=O	194.05791	4.52	0.005000000000000782	incorrect formula	-0.6547859311103821	NA
1257	11	-0.5176061391830444	C15H20O3	[M+H]+	DDA	LC-MS water	3.580751556548129	1	8.541	249.14877	50.01533:3394 51.02332:15573 53.00239:4836 53.03892:22519 54.56989:1829 55.01823:3712 55.05445:15209 57.06997:4664 58.9606:2237 59.04941:2919 61.14392:1847 62.92901:7675 63.99011:1899 64.92719:3231 64.9776:14596 65.03865:35653 67.05434:16159 69.0334:13389 69.06999:3815 69.69641:1793 71.04897:2972 77.04106:16584 78.05107:2797 79.05885:40427 80.06215:2876 80.9585:5961 81.04068:4094 81.07726:50596 8…	249.14891:11110356 250.15226:3279405 251.15562:102473	221006_Std100ngL1_oSPE_BEH_DDA_ESIpos_15	285367621.333333	47914787.1671008	DTXSID90151111	Rupestonic acid	ZFHSKBJBODQVBX-UHFFFAOYNA-N	ZFHSKBJBODQVBX-UWJYBYFXSA-N	C15H20O3	CC1CCC(CC2=C(C)C(=O)CC12)C(=C)C(O)=O	248.14124	8.59	0.04899999999999949	correct formula	-0.633577287197113	NA
720	110	-1.0001449584960935	C8H10N4O2	[M+H]+	DDA	LC-MS water	4.0258668221513725	1	5.075	195.08798	50.01549:5561 51.02323:15700 52.01861:9250 53.03883:13903 53.99763:29542 54.02151:25541 54.03406:53049 55.01819:7385 55.02937:8253 55.04183:22103 56.04968:98098 57.04494:13132 58.0653:28334 62.92923:77869 64.92743:13005 65.03851:12443 67.02908:66393 67.05444:6800 68.01319:13975 68.03696:120459 69.04469:241831 70.06516:12830 77.0409:11238 79.05904:9380 79.96028:39090 80.01789:8926 81.05198:42144 8…	195.08804:228467840 196.09139:28840652 197.09475:2196146	221006_Std100ngL1_oSPE_BEH_DDA_ESIpos_15	7676544000	1215865358.37499	DTXSID0020232	Caffeine	RYYVLZVUVIJVGH-UHFFFAOYSA-N	RYYVLZVUVIJVGH-UHFFFAOYSA-N	C8H10N4O2	CN1C=NC2=C1C(=O)N(C)C(=O)N2C	194.080376	5.06	0.015000000000000568	correct formula	-1.0001449584960935	NA
746	111	-0.8297702670097351	C8H15N5O	[M+H]+	DDA	LC-MS water	3.974507914587957	1	7.82	198.1353	53.00257:13124 55.01798:4617 55.05437:10109 57.07017:6493 64.92715:5250 67.05445:13386 68.02433:104112 69.00836:1537384 69.06999:22643 70.00539:11840 70.01172:24018 71.04893:7248 71.06017:108825 79.05905:13218 79.96029:5627 81.07708:10551 81.96093:15000 83.09302:5095 85.05732:17949 85.08256:7365 86.04149:1316890 87.03799:10196 87.04406:16416 93.01425:9362 93.07399:17160 95.05343:6030 95.08976:805…	198.13528:253352320 199.13863:38766296 200.14199:3097542	221006_Std100ngL1_oSPE_BEH_DDA_ESIpos_15	2900191573.33333	49717621.7855999	DTXSID6037807	Atrazine-2-hydroxy	NFMIMWNQWAWNDW-UHFFFAOYSA-N	NFMIMWNQWAWNDW-UHFFFAOYSA-N	C8H15N5O	CCNC1=NC(O)=NC(NC(C)C)=N1	197.12766	7.79	0.03000000000000025	correct formula	-1.086987853050232	NA
771	112	-1.0753400325775146	C13H29N	[M+H]+	DDA	LC-MS water	3.6581036551464217	1	14.285	200.23779	51.02327:6349 53.0024:17303 53.03887:6365 53.9977:2337 55.01801:2954 55.05445:15518 57.07001:217391 58.0734:5773 58.83563:1903 62.92901:5736 62.9819:28901 63.02292:2284 64.1589:1891 64.92719:7656 64.9775:12779 65.03864:11398 65.17449:2043 67.05424:10422 69.07006:14306 69.98594:1884 71.04897:5071 71.08539:110213 72.04441:6414 74.09634:2611 77.04059:2340 79.05909:6591 81.07718:22464 83.09266:6249 8…	200.2374:35891100 201.24075:7117419 202.24411:416424	221006_Std100ngL1_oSPE_BEH_DDA_ESIpos_15	506272864	61295837.6032263	DTXSID90223387	N-Methyldodecylamine	OMEMQVZNTDHENJ-UHFFFAOYSA-N	OMEMQVZNTDHENJ-UHFFFAOYSA-N	C13H29N	CCCCCCCCCCCCNC	199.23	14.23	0.054999999999999716	correct formula	-1.6698839664459229	NA
792	113	-1.3598850965499878	C12H27NO	[M+H]+	DDA	LC-MS water	3.860735038301034	1	12.939	202.21701	51.02325:9722 53.00253:19169 53.03885:4604 55.05458:31055 56.04967:26826 57.05768:4653 57.07016:231438 57.84408:3564 58.04417:11761 58.0653:3721665 58.08574:10415 58.09263:3555 58.10333:5179 59.06231:7883 59.06863:56965 60.04472:6425 62.06014:382689 62.92925:6716 62.98181:5656 63.02316:7933 64.97746:29628 65.03879:95895 66.04201:3888 67.05446:10840 69.03361:4327 69.06996:17345 71.04895:7052 71.08…	202.21657:237376128 203.21992:41221332 204.22328:3194333	221006_Std100ngL1_oSPE_BEH_DDA_ESIpos_15	2702751317.33333	162140637.408686	DTXSID7042190	N,N-Dimethyldecylamine N-oxide	ZRKZFNZPJKEWPC-UHFFFAOYSA-N	ZRKZFNZPJKEWPC-UHFFFAOYSA-N	C12H27NO	CCCCCCCCCC[N+](C)(C)[O-]	201.20926	12.96	0.021000000000000796	correct formula	-1.8468685150146484	NA
842	114	-1.1219117641448977	C12H17NO2	[M+H]+	DDA	LC-MS water	4.316773738907256	1	9.872	208.13358	50.01547:106160 51.02323:380856 52.02667:13095 53.00253:14327 53.03883:164727 54.04669:116505 55.01818:8025 55.05456:5200 57.07015:4142 61.00754:8950 62.01526:47995 62.92922:10601 63.02314:931837 64.02633:21026 64.03077:459344 64.92742:12460 64.97743:9626 65.00218:8237 65.03433:12934 65.0387:22286 66.0463:11701 67.05412:10865 69.06992:4273 72.04439:273963 73.04776:4747 75.02518:4206 76.03333:4486…	208.13358:133888776 209.13693:22383242 210.14029:2037711	221006_Std100ngL1_oSPE_BEH_DDA_ESIpos_15	2485362773.33333	27217351.3575914	DTXSID10282734	N,N-Diethyl-4-methoxybenzamide	HCJXEOFLVIFFDG-UHFFFAOYSA-N	HCJXEOFLVIFFDG-UHFFFAOYSA-N	C12H17NO2	CCN(CC)C(=O)C1=CC=C(OC)C=C1	207.12593	9.85	0.02200000000000024	correct formula	-0.9259129166603088	NA
859	115	-1.1633251905441284	C10H15N3O2	[M+H]+	DDA	LC-MS water	3.546128852773047	1	5.014	210.12405	50.01547:12404 51.02318:31540 52.01856:127020 52.03104:62044 53.00254:9497 53.01363:13933 53.02638:5344 53.03879:85426 53.99785:6412 54.03405:178211 55.01817:7047 55.02931:56187 55.04181:49754 55.05456:5327 56.96498:5883 56.9795:85971 57.97487:6752 57.98742:29816 58.06527:4251 58.96071:12129 58.98267:12225 58.99507:5603 59.96659:13320 59.99048:42307 62.9292:19383 64.01808:4749 65.03872:49856 66.0…	210.12405:42446344 211.1274:5952489 212.13076:1292767	221006_Std100ngL1_oSPE_BEH_DDA_ESIpos_15	1025307690.66667	20792657.494856	DTXSID8020880	4-(Methylnitrosamino)-1-(3-pyridyl)-1-butanol	OGRXKBUCZFFSTL-UHFFFAOYNA-N	OGRXKBUCZFFSTL-UHFFFAOYNA-N	C10H15N3O2	CN(CCCC(O)C1=CC=CN=C1)N=O	209.11643	5.04	0.0259999999999998	correct formula	-1.4298417568206787	NA
874	116	-1.0138386487960815	C7H13BN4O3	[M+H]+	DDA	LC-MS water	2.073857485825802	1	6.123	212.11865	50.01549:136592 51.02323:575669 52.01841:7002 52.02665:15868 53.00235:13242 53.03884:182007 54.03411:8395 54.04221:3307 55.01798:11558 55.05437:4277 56.04969:6702 56.965:4952 58.96057:9968 62.92925:17792 63.02305:12278 64.03076:6751 64.92743:8944 65.00225:14147 65.03853:188709 66.03394:5050 66.042:5193 66.04632:10055 67.04148:7551 67.05411:10548 69.04469:31004 69.06995:4740 70.06516:16455 71.0492…	212.11836:58456184 213.12171:9875461 214.12507:363457	221006_Std100ngL1_oSPE_BEH_DDA_ESIpos_15	1363485696	117850867.977347	DTXSID3025178	1,3-Diphenylguanidine	OWRCNXZUPFZXOS-UHFFFAOYSA-N	OWRCNXZUPFZXOS-UHFFFAOYSA-N	C13H13N3	N=C(NC1=CC=CC=C1)NC1=CC=CC=C1	211.11095	6.07	0.052999999999999936	incorrect formula	-2.0249183177948	NA
885	117	-1.1526087522506714	C9H13FN4O	[M+H]+	DDA	LC-MS water	1.5506373069385575	1	10.583	213.11362	50.01537:15214 51.0233:42584 52.01844:6169 52.0265:2567 53.00239:3937 53.03892:39174 54.03393:4321 55.01801:6638 55.05445:9181 56.04972:2202 57.06997:6790 58.64277:1706 59.61396:1861 62.92901:7798 64.92733:13380 64.97756:16543 65.03863:11511 66.03397:4764 66.04647:9772 67.04159:24941 67.05423:11743 69.04473:3859 69.06999:6161 70.06521:3527 71.04897:3758 71.08532:2714 76.02035:9082 77.02825:7890 7…	213.11362:6257808 214.11697:810144 215.12033:272685	221006_Std100ngL1_oSPE_BEH_DDA_ESIpos_15	113433224	41681589.386965	DTXSID0024559	Chrysoidine G	IWRVPXDHSLTIOC-NXVVXOECSA-N	MCTQNEBFZMBRSQ-UHFFFAOYSA-N	C12H12N4	NC1=CC=C(\N=N/C2=CC=CC=C2)C(N)=C1	212.106196	10.54	0.04300000000000104	incorrect formula	-2.57712459564209	NA
907	118	-2.2054636478424072	C13H10O3	[M+H]+	DDA	LC-MS water	3.762044244155419	1	11.479	215.0706	50.01551:9294 51.02324:24470 53.00257:12328 53.03888:16347 53.99789:3027 55.0546:8365 57.07019:7474 61.97938:8864 62.92925:20613 63.02317:3163 64.97748:5787 65.03878:86219 67.0544:9325 68.02432:9478 69.06997:8166 71.04896:3592 74.01523:8230 75.0252:29163 76.03303:6545 77.04088:16228 78.05108:9325 79.01042:4195 79.05907:4432 79.96032:6449 81.07716:14030 83.09305:4334 89.04456:4321 91.05914:11611 9…	215.0706:7528912 216.07395:1281582 217.07731:0	221006_Std100ngL1_oSPE_BEH_DDA_ESIpos_15	183902736	6593119.46152836	DTXSID1038321	3-Phenoxybenzoic acid	NXTDJHZGHOFSQG-UHFFFAOYSA-N	NXTDJHZGHOFSQG-UHFFFAOYSA-N	C13H10O3	OC(=O)C1=CC(OC2=CC=CC=C2)=CC=C1	214.06299	11.49	0.011000000000001009	correct formula	-1.6460129022598269	NA
907	118	-2.2054636478424072	C13H10O3	[M+H]+	DDA	LC-MS water	3.762044244155419	1	11.479	215.0706	50.01551:9294 51.02324:24470 53.00257:12328 53.03888:16347 53.99789:3027 55.0546:8365 57.07019:7474 61.97938:8864 62.92925:20613 63.02317:3163 64.97748:5787 65.03878:86219 67.0544:9325 68.02432:9478 69.06997:8166 71.04896:3592 74.01523:8230 75.0252:29163 76.03303:6545 77.04088:16228 78.05108:9325 79.01042:4195 79.05907:4432 79.96032:6449 81.07716:14030 83.09305:4334 89.04456:4321 91.05914:11611 9…	215.0706:7528912 216.07395:1281582 217.07731:0	221006_Std100ngL1_oSPE_BEH_DDA_ESIpos_15	183902736	6593119.46152836	DTXSID4047882	Phenyl 4-hydroxybenzoate	GJLNWLVPAHNBQN-UHFFFAOYSA-N	GJLNWLVPAHNBQN-UHFFFAOYSA-N	C13H10O3	OC1=CC=C(C=C1)C(=O)OC1=CC=CC=C1	214.06299	11.48	0.0010000000000012221	correct formula	-2.1056859493255615	NA
916	119	-1.15226149559021	C8H14ClN5	[M+H]+	DDA	LC-MS water	4.061383158043305	1	10.498	216.10138	51.02324:2552 53.00237:9167 53.03884:4713 55.01798:4108 55.05443:10551 57.03362:2799 57.0702:14724 61.97936:522071 62.92924:26306 64.92741:21379 64.97746:9465 65.03852:7929 67.05416:20607 68.02436:715859 69.02129:3125 69.02776:8852 69.06996:5353 71.06018:42799 79.01042:279960 79.05905:9008 81.07705:11839 83.05645:6182 83.09303:6391 85.08257:8654 90.0154:6120 91.05917:6917 91.49407:2535 93.074:101…	216.1013:85894512 217.10465:11203169 218.10801:34797992	221006_Std100ngL1_oSPE_BEH_DDA_ESIpos_15	1621164629.33333	51585233.1512885	DTXSID9020112	Atrazine	MXWJVTOOROXGIU-UHFFFAOYSA-N	MXWJVTOOROXGIU-UHFFFAOYSA-N	C8H14ClN5	CCNC1=NC(NC(C)C)=NC(Cl)=N1	215.09377	10.48	0.017999999999998906	correct formula	-1.0607270002365112	-0.9110827238947128
1278	12	-0.08887368440628052	C10H12ClFO4	[M+H]+	DDA	LC-MS water	1.625210091175375	1	8.213	251.04703	50.01542:21559 51.02335:79691 52.0265:2489 53.03898:21416 55.01801:5078 55.0544:5069 57.06997:2913 59.04926:14584 64.9775:7147 65.03868:12366 67.05435:9606 67.34015:1609 69.03334:2651 69.06968:3155 71.08564:2012 75.83094:1780 77.04068:17937 78.05107:2041 79.05872:7540 81.04069:3374 81.07713:6937 85.07124:5402 91.05929:13178 93.07416:10718 95.05314:73161 95.08982:6342 96.05686:3619 97.06798:2719 9…	251.04703:3603899 252.05038:750939 253.05374:0	221006_Std100ngL1_oSPE_BEH_DDA_ESIpos_15	79194770.6666667	3718202.11286118	DTXSID1048207	Diphenyl Phosphate	ASMQGLCHMVWBQR-UHFFFAOYSA-N	ASMQGLCHMVWBQR-UHFFFAOYSA-N	C12H11O4P	OP(=O)(OC1=CC=CC=C1)OC1=CC=CC=C1	250.0395	8.23	0.017000000000001236	incorrect formula	-1.79508638381958	NA
940	120	-2.667688369750977	C15H22O	[M+H]+	DDA	LC-MS water	3.5804162873743555	1	13.325	219.17453	50.01533:5792 51.02334:26234 53.00239:6442 53.03896:27763 55.01801:4550 55.05452:11951 57.06997:6973 62.92911:57903 62.98193:18412 63.02291:3685 64.92718:6214 64.97749:8602 65.03866:56494 67.05432:10610 69.0699:10644 77.04103:20269 78.05117:9701 79.05883:36573 79.96052:18249 81.0773:12486 83.09266:3395 89.04458:8337 91.05935:120309 92.0624:7147 93.07417:12029 95.0536:59257 95.08985:10365 96.05634…	219.17453:38016800 220.17788:9282679 221.18124:628963	221006_Std100ngL1_oSPE_BEH_DDA_ESIpos_15	464346592	11406204.8379657	DTXSID8047050	(+)-Nootkatone	WTOYNNBCKUYIKC-JMSVASOKSA-N	WTOYNNBCKUYIKC-JMSVASOKSA-N	C15H22O	CC1CC(=O)C=C2CCC(CC12C)C(C)=C	218.16707	14.15	0.8250000000000011	correct formula	-1.908033847808838	NA
941	121	-0.8177613615989685	C15H22O	[M+H]+	DDA	LC-MS water	3.5808644585390184	1	14.156	219.17458	50.01546:34544 51.02319:113728 52.02666:6753 53.00252:57057 53.0388:233247 53.99787:12361 54.0422:9167 55.01817:53552 55.05453:158805 57.03384:14095 57.07015:39252 62.92914:19184 62.98175:25831 63.02314:9538 64.97745:8985 65.03875:235256 66.04199:10174 66.04654:30673 67.0544:262283 68.05778:8825 69.03356:153350 69.06991:188021 71.04924:11186 71.08559:7341 77.04086:132660 78.04694:6737 78.05098:43…	219.17453:267770656 220.17788:59928772 221.18124:4335452	221006_Std100ngL1_oSPE_BEH_DDA_ESIpos_15	3420701013.33333	157890720.349064	DTXSID8047050	(+)-Nootkatone	WTOYNNBCKUYIKC-JMSVASOKSA-N	WTOYNNBCKUYIKC-JMSVASOKSA-N	C15H22O	CC1CC(=O)C=C2CCC(CC12C)C(C)=C	218.16707	14.15	0.006000000000000227	correct formula	-1.908033847808838	NA
965	122	-1.962533712387085	C12H15NO3	[M+H]+	DDA	LC-MS water	4.591751012850287	1	9.262	222.11293	50.01549:597036 51.02324:2602973 52.02667:61195 53.00256:114721 53.03885:541489 55.01819:267862 55.05438:2051726 56.0578:49065 58.02899:1003015 63.02314:138296 65.00221:58013 65.03854:1469897 66.042:45928 67.05418:284826 67.98942:37304 75.02486:30198 77.04093:1380852 78.04659:49246 78.051:179202 79.0592:85498 81.04077:103060 89.04454:85794 91.05922:1335864 92.06284:64978 94.04562:30517 95.05347:1…	222.1129:730495424 223.11625:128780976 224.11961:10691378	221006_Std100ngL1_oSPE_BEH_DDA_ESIpos_15	14489137493.3333	158491868.10435	DTXSID9020249	Carbofuran	DUEPRVBVGDRKAG-UHFFFAOYSA-N	DUEPRVBVGDRKAG-UHFFFAOYSA-N	C12H15NO3	CNC(=O)OC1=CC=CC2=C1OC(C)(C)C2	221.105193	9.24	0.02200000000000024	correct formula	-1.965282678604126	-2.3823955538518304
1279	13	-1.9079850912094116	C9H10BClF3NO	[M+H]+	DDA	LC-MS water	1.8631770780659636	1	3.782	251.05981	51.02326:4936 52.01844:2793 53.00239:4702 53.03891:23265 54.03414:4157 55.01801:3211 55.05462:3571 55.93456:2261 56.04972:5865 56.96504:5119 57.48748:1806 58.96061:10903 59.04948:10208 63.02291:2460 64.97749:3968 65.03861:188536 66.03397:3892 66.04204:5422 66.04665:2552 67.02914:2577 67.05419:6453 68.04946:27223 69.03333:4629 69.04473:3574 69.75924:1797 71.04897:1975 73.0284:2055 77.04095:2764 78…	251.05981:7762118 252.06316:1454740 253.06652:517578	221006_Std100ngL1_oSPE_BEH_DDA_ESIpos_15	110190240	15006332.4682498	DTXSID7044130	Sulfadiazine	SEEPANYCNGTZFQ-UHFFFAOYSA-N	SEEPANYCNGTZFQ-UHFFFAOYSA-N	C10H10N4O2S	NC1=CC=C(C=C1)S(=O)(=O)NC1=NC=CC=N1	250.05245	3.76	0.02200000000000024	incorrect formula	-0.9017095565795898	NA
1294	14	0.11380944401025772	C12H23NO3	[M+Na]+	DDA	LC-MS water	3.5985629135502673	1	11.512	252.15726	51.02327:3868 53.00239:2501 53.03887:8371 55.01801:3727 55.05447:9129 55.4679:1787 57.07006:11522 58.06533:4360 59.04942:10298 60.08098:2672 64.97754:13681 65.03866:8986 67.05432:9753 69.06999:5978 71.02294:2034 71.04929:4301 71.08532:4819 72.95241:2210 75.70383:1826 77.04095:4615 79.05878:11364 81.0772:14408 83.05649:3194 83.09307:4867 85.07124:3354 88.89412:1919 91.05931:15642 93.07405:6109 95.…	252.15726:2944475 253.16061:623469 254.16397:0	221006_Std100ngL1_oSPE_BEH_DDA_ESIpos_15	29977102	4052415.68380195	DTXSID0034227	Icaridin	QLHULAHOXSSASE-UHFFFAOYNA-N	QLHULAHOXSSASE-UHFFFAOYNA-N	C12H23NO3	CCC(C)OC(=O)N1CCCCC1CCO	229.16779	11.49	0.02200000000000024	correct formula	-0.8309377431869507	NA
1313	15	-1.008791208267212	C10H11N3O3S	[M+H]+	DDA	LC-MS water	4.1552716525646085	1	5.114	254.05969	51.02324:6718 52.01862:6087 53.00253:29695 53.03882:99611 53.99767:5522 54.03403:13787 55.01821:9983 55.05437:4573 56.0497:9645 57.07018:6889 63.02315:6675 65.03653:8726 65.03878:885780 66.03394:11188 66.04202:28920 66.04658:46354 67.04178:4564 67.05416:7238 68.01321:4271 68.04964:135612 69.03353:14552 71.08561:3557 72.04437:6273 76.03337:2630 77.04092:5089 78.03842:21838 79.02244:23433 79.04661:…	254.05977:68370608 255.06312:14496268 256.06648:5885106	221006_Std100ngL1_oSPE_BEH_DDA_ESIpos_15	1241749802.66667	189535947.611247	DTXSID8026064	Sulfamethoxazole	JLKIGFTWXXRPMT-UHFFFAOYSA-N	JLKIGFTWXXRPMT-UHFFFAOYSA-N	C10H11N3O3S	CC1=CC(NS(=O)(=O)C2=CC=C(N)C=C2)=NO1	253.052114	5.05	0.06400000000000006	correct formula	-1.008791208267212	NA
1323	16	-1.8993405103683472	C15H10O4	[M+H]+	DDA	LC-MS water	3.886343700761683	1	8.99	255.06532	50.01543:12757 51.02322:38765 52.03111:5486 53.00255:22381 53.03883:77777 54.04221:4570 55.0182:15741 55.05459:4942 57.07017:5545 62.01527:3840 63.02312:38206 64.97746:6583 65.0388:504384 66.04196:25421 66.04662:3980 67.05416:4636 68.04935:6551 68.99727:49693 69.06995:4412 74.01521:4309 75.02522:18284 77.04088:21856 78.05103:44817 79.05905:4355 80.05443:13756 81.04066:119494 81.07708:4618 82.0442…	255.06532:36826248 256.06867:9438167 257.07203:913872	221006_Std100ngL1_oSPE_BEH_DDA_ESIpos_15	1018578560	71219282.6397508	DTXSID9022310	Daidzein	ZQSIJRDFPHDXIC-UHFFFAOYSA-N	ZQSIJRDFPHDXIC-UHFFFAOYSA-N	C15H10O4	OC1=CC=C(C=C1)C1=COC2=C(C=CC(O)=C2)C1=O	254.05791	8.99	0	correct formula	-1.9176326990127563	NA
1335	17	-0.9597043991088868	C9H7Cl2N5	[M+H]+	DDA	LC-MS water	3.491592082200739	1	7.243	256.0155	50.0155:6280 51.02319:14071 53.00257:5566 53.03884:15639 54.03411:6639 55.0182:4261 56.0497:28998 57.04495:6099 57.07017:5203 58.04014:32290 61.97936:5003 62.01527:5015 63.0231:22615 64.01839:10181 64.97746:4160 65.03852:88022 66.03394:7276 66.04202:30183 66.04662:4829 67.04178:4648 68.02435:10630 68.0494:16916 69.04469:6826 69.06995:4626 72.98383:62965 74.01489:85835 75.02523:18275 76.02055:1475…	256.01505:35423988 257.0184:5782689 258.02176:38141900	221006_Std100ngL1_oSPE_BEH_DDA_ESIpos_15	955384128	80598828.9013371	DTXSID2023195	Lamotrigine	PYZRQGJRPPTADH-UHFFFAOYSA-N	PYZRQGJRPPTADH-UHFFFAOYSA-N	C9H7Cl2N5	NC1=NC(N)=C(N=N1)C1=CC=CC(Cl)=C1Cl	255.00785	7.21	0.03300000000000036	correct formula	-1.8107211589813232	NA
1337	18	-0.4302529692649842	C9H10ClN5O2	[M+H]+	DDA	LC-MS water	4.372658503467112	1	5.991	256.0596	50.01549:14734 51.02317:70423 52.01852:17071 52.03109:11392 53.00256:7400 53.03878:60038 54.03401:51466 55.02936:8791 56.04963:154401 57.04488:28180 57.07016:5920 60.05569:6207 61.97935:9839 62.01525:9392 63.02309:99222 64.01832:27998 64.03068:21326 65.02599:15322 65.03874:202923 66.02125:6404 66.0339:31531 66.04192:31912 66.0466:9657 67.02909:6828 67.04173:23352 68.04958:36051 69.04464:57105 70.…	256.05966:128771552 257.06301:23358870 258.06637:65749028	221006_Std100ngL1_oSPE_BEH_DDA_ESIpos_15	5355225600	199781675.974659	DTXSID5032442	Imidacloprid	YWTYJOPNNQFBPC-UHFFFAOYSA-N	YWTYJOPNNQFBPC-UHFFFAOYSA-N	C9H10ClN5O2	[O-][N+](=O)\N=C1/NCCN1CC1=CN=C(Cl)C=C1	255.052303	5.95	0.04099999999999948	correct formula	-0.24621304869651792	-0.07680924747480725
1342	19	-1.6670145988464355	C16H33NO	[M+H]+	DDA	LC-MS water	4.473763802807277	1	16.609	256.26355	51.02325:4151 53.00235:26839 53.0388:14079 53.99768:3803 55.01798:25868 55.05434:48960 56.04971:5756 57.03359:12373 57.07016:176103 58.06531:4617 59.03673:5773 60.04448:4516 62.92926:5300 62.98182:6643 65.03851:15928 67.05416:24040 69.06995:48316 70.06519:3456 71.04899:14080 71.08562:77820 72.04446:16379 72.08084:6983 74.06001:86547 77.04093:4934 79.05907:17701 80.95496:5435 81.0771:30162 82.9525…	256.26355:71483808 257.2669:27984604 258.27026:1483427	221006_Std100ngL1_oSPE_BEH_DDA_ESIpos_15	477219344	193456706.84693	DTXSID8044707	Palmitamide	HSEMFIZWXHQJAE-UHFFFAOYSA-N	HSEMFIZWXHQJAE-UHFFFAOYSA-N	C16H33NO	CCCCCCCCCCCCCCCC(N)=O	255.25621	16.61	9.999999999976694e-4	correct formula	-1.6670145988464355	NA
1063	2	-1.4140249490737915	C6H12ClNO2S2	[M+H]+	DDA	LC-MS water	2.227727642283115	1	6.433	230.00722	50.99977:18871 57.98746:17572 58.02897:26599 58.99532:74293 59.96661:69743 59.99998:74476 61.01086:108260 62.00609:13350 62.01867:64750 62.94531:57759 62.99951:170848 64.97886:9392 72.99822:17922 76.02375:16755 78.01477:12866 78.99906:568558 79.953:9080 81.01715:16764 86.01278:10452 88.02759:1685607 89.03103:35765 93.01419:148470 94.99376:11017 97.0084:16201 104.0185:39013 109.00521:9050 110.9668…	230.00722:287663424 231.01057:25147324 232.01393:34911200	221006_Std100ngL1_oSPE_BEH_DDA_ESIpos_15	8303488853.33333	51798225.0176604	DTXSID7020479	Dimethoate	MCWXGJITAZMZEV-UHFFFAOYSA-N	MCWXGJITAZMZEV-UHFFFAOYSA-N	C5H12NO3PS2	CNC(=O)CSP(=S)(OC)OC	228.999625	6.41	0.022999999999999687	incorrect formula	-1.3463728427886963	-1.3825508401615432
1373	20	-1.250422120094299	C12H13FN2O2	[M+Na]+	DDA	LC-MS water	2.88360481558076	1	10.055	259.08453	51.02327:2125 53.03888:3080 55.01802:2194 55.05462:5008 58.06533:3781 58.93243:1721 62.63818:1570 62.92927:12318 62.98185:3886 64.97751:16513 65.03884:3572 66.4156:1539 67.01825:1580 69.07:2788 72.08087:3323 74.06006:3859 79.05873:2540 79.96035:2213 81.0407:1744 81.07713:4309 88.24352:1709 89.74831:1600 91.05923:9797 93.07406:3221 95.0535:3240 95.08983:2934 97.06799:2676 97.96959:3523 98.09986:23…	259.08453:1388987 260.08788:0 261.09124:0	221006_Std100ngL1_oSPE_BEH_DDA_ESIpos_15	18437962.6666667	725293.068116147	DTXSID4022731	Carbamazepine	FFGPTBGBLSHEPO-UHFFFAOYSA-N	FFGPTBGBLSHEPO-UHFFFAOYSA-N	C15H12N2O	NC(=O)N1C2=CC=CC=C2C=CC2=C1C=CC=C2	236.094963	10.04	0.015000000000000568	incorrect formula	-1.9574687480926511	NA
1375	21	-1.425171136856079	C14H26O4	[M+H]+	DDA	LC-MS water	3.802110883838924	1	14.747	259.19083	51.02326:4212 53.00259:7516 53.03883:18851 55.01813:12687 55.05457:211346 56.05782:4860 57.07016:73382 59.04938:38215 62.92926:9978 62.98182:52388 64.9775:10786 65.03883:9844 67.05436:9799 69.03332:2359 69.06998:4301 71.08563:2229 73.06458:4177 77.04094:2431 79.05906:14140 79.96032:3422 81.07709:9731 83.05648:82054 83.09306:4512 84.0593:2914 85.07122:2634 91.05922:36851 93.07403:4081 95.0535:1229…	259.19083:32450734 260.19418:8926537 261.19754:446142	221006_Std100ngL1_oSPE_BEH_DDA_ESIpos_15	484347210.666667	33916059.2091091	DTXSID2021866	Dibutyl adipate	XTJFFFGAUHQWII-UHFFFAOYSA-N	XTJFFFGAUHQWII-UHFFFAOYSA-N	C14H26O4	CCCCOC(=O)CCCCC(=O)OCCCC	258.18311	14.74	0.006999999999999673	correct formula	-1.3400999307632446	NA
1383	22	-1.3086843490600586	C16H21NO2	[M+H]+	DDA	LC-MS water	4.769040551299791	1	9.284	260.16461	51.02326:7841 53.00239:4307 53.03884:9014 55.05461:3485 56.0497:92477 56.9708:1791 58.06531:106392 59.06866:2189 60.08098:6094 62.92927:3365 63.02318:2353 64.9775:21809 67.05419:2930 72.08086:112297 73.08404:2428 74.06005:122782 75.05945:2013 75.06538:2641 77.04094:5575 78.05106:2107 79.05909:2853 79.5893:1768 81.07712:5222 83.09306:2386 84.08745:2791 86.10328:27351 89.04458:3232 91.05925:18482 9…	260.16461:20148596 261.16796:6100408 262.17132:864985	221006_Std100ngL1_oSPE_BEH_DDA_ESIpos_15	498524416	55034436.7681101	DTXSID3021198	Propranolol	AQHHHDLHHXJYJD-UHFFFAOYNA-N	ZMRUPTIKESYGQW-UHFFFAOYNA-N	C16H21NO2	CC(C)NCC(O)COC1=C2C=CC=CC2=CC=C1	259.15723	9.23	0.05400000000000027	correct formula	-1.3086843490600586	NA
1409	23	-1.2345116138458252	C9H12F4N2O	[M+Na]+	DDA	LC-MS water	1.7581151562257868	1	8.707	263.0787	50.32133:1505 51.02327:7062 52.02671:2290 52.02933:1780 52.71583:1512 53.03888:2896 55.0544:3379 57.07021:2119 58.06533:1524 62.92929:5241 64.9272:7101 64.9774:9829 65.03884:2501 67.0542:4483 70.06522:1867 77.04096:2094 78.28147:1898 79.0591:4220 81.07713:3514 89.28279:1907 91.05923:6847 92.04583:1749 93.07406:1692 95.0535:6296 95.08983:3007 97.59896:1556 105.07102:2146 105.17286:1619 107.08682:1…	263.0787:1540953 264.08205:275102 265.08541:789746	221006_Std100ngL1_oSPE_BEH_DDA_ESIpos_15	29921452.6666667	5041725.57409716	DTXSID1023990	Cyanazine	MZZBPDKVEFVLFF-UHFFFAOYSA-N	MZZBPDKVEFVLFF-UHFFFAOYSA-N	C9H13ClN6	CCNC1=NC(NC(C)(C)C#N)=NC(Cl)=N1	240.08902	8.7	0.0070000000000014495	incorrect formula	-1.2424994707107544	-1.1149524133960402
1422	24	-1.3100640773773191	C16H25NO2	[M+H]+	DDA	LC-MS water	4.642222843267922	1	6.522	264.19595	50.01551:2640 51.02321:22770 53.00258:3553 53.03885:73518 55.01823:19897 55.0544:9645 56.0497:22103 57.05746:2599 58.04417:4012 58.0653:2911418 58.08574:5631 59.06231:5300 59.06865:53680 64.97747:5117 65.03881:12420 67.05449:10326 69.06997:8830 77.04093:45096 78.0466:3136 78.05104:2727 79.05907:115848 80.06213:4446 81.04063:10869 81.07711:31674 89.04456:4039 91.05918:36967 92.06286:3136 93.07402:…	264.19604:59831004 265.19939:15237831 266.20275:1033111	221006_Std100ngL1_oSPE_BEH_DDA_ESIpos_15	757636608	52935460.3935091	DTXSID40869118	O-Desmethylvenlafaxine	KYYIDSXMWOZKMP-UHFFFAOYSA-N	KYYIDSXMWOZKMP-UHFFFAOYSA-N	C16H25NO2	CN(C)CC(C1=CC=C(C=C1)O)C2(CCCCC2)O	263.18853	6.49	0.03200000000000003	correct formula	-1.7253681421279907	NA
1422	24	-1.3100640773773191	C16H25NO2	[M+H]+	DDA	LC-MS water	4.642222843267922	1	6.522	264.19595	50.01551:2640 51.02321:22770 53.00258:3553 53.03885:73518 55.01823:19897 55.0544:9645 56.0497:22103 57.05746:2599 58.04417:4012 58.0653:2911418 58.08574:5631 59.06231:5300 59.06865:53680 64.97747:5117 65.03881:12420 67.05449:10326 69.06997:8830 77.04093:45096 78.0466:3136 78.05104:2727 79.05907:115848 80.06213:4446 81.04063:10869 81.07711:31674 89.04456:4039 91.05918:36967 92.06286:3136 93.07402:…	264.19604:59831004 265.19939:15237831 266.20275:1033111	221006_Std100ngL1_oSPE_BEH_DDA_ESIpos_15	757636608	52935460.3935091	DTXSID7023691	Tramadol	TVYLLZQTGLZFBW-ZBFHGGJFSA-N	TVYLLZQTGLZFBW-ZBFHGGJFSA-N	C16H25NO2	COc1cccc(c1)C1(O)CCCCC1CN(C)C	263.18853	6.81	0.28799999999999937	correct formula	-0.910847783088684	NA
1423	25	-1.4892181158065796	C16H25NO2	[M+H]+	DDA	LC-MS water	4.3222414951534605	1	6.849	264.19601	51.02325:3554 53.03886:18241 55.01822:3962 55.0546:6784 56.04969:27124 57.05746:4532 57.84409:2930 58.01024:2442 58.03777:4132 58.04418:10112 58.06531:3324005 58.08551:10152 58.09216:5183 58.10334:3195 58.11974:2659 59.06231:6827 59.06864:68102 64.97748:6336 65.03881:10083 67.05447:6226 75.03082:2222 77.04093:9393 78.05105:6499 79.05904:24695 81.0771:7804 83.09305:4229 91.05905:16098 93.07403:368…	264.19604:52726660 265.19939:12314272 266.20275:1017959	221006_Std100ngL1_oSPE_BEH_DDA_ESIpos_15	990833536	87934771.287276	DTXSID40869118	O-Desmethylvenlafaxine	KYYIDSXMWOZKMP-UHFFFAOYSA-N	KYYIDSXMWOZKMP-UHFFFAOYSA-N	C16H25NO2	CN(C)CC(C1=CC=C(C=C1)O)C2(CCCCC2)O	263.18853	6.49	0.359	correct formula	-1.7253681421279907	NA
1423	25	-1.4892181158065796	C16H25NO2	[M+H]+	DDA	LC-MS water	4.3222414951534605	1	6.849	264.19601	51.02325:3554 53.03886:18241 55.01822:3962 55.0546:6784 56.04969:27124 57.05746:4532 57.84409:2930 58.01024:2442 58.03777:4132 58.04418:10112 58.06531:3324005 58.08551:10152 58.09216:5183 58.10334:3195 58.11974:2659 59.06231:6827 59.06864:68102 64.97748:6336 65.03881:10083 67.05447:6226 75.03082:2222 77.04093:9393 78.05105:6499 79.05904:24695 81.0771:7804 83.09305:4229 91.05905:16098 93.07403:368…	264.19604:52726660 265.19939:12314272 266.20275:1017959	221006_Std100ngL1_oSPE_BEH_DDA_ESIpos_15	990833536	87934771.287276	DTXSID7023691	Tramadol	TVYLLZQTGLZFBW-ZBFHGGJFSA-N	TVYLLZQTGLZFBW-ZBFHGGJFSA-N	C16H25NO2	COc1cccc(c1)C1(O)CCCCC1CN(C)C	263.18853	6.81	0.03900000000000059	correct formula	-0.910847783088684	NA
1454	26	-0.6304673552513123	C14H22N2O3	[M+H]+	DDA	LC-MS water	4.822098830316047	1	3.699	267.17017	50.01566:49093 51.02317:225396 53.00248:108891 53.03879:596974 55.01813:125908 56.04964:3110143 57.05301:35986 58.06525:587784 60.08085:104190 62.01523:42967 63.02308:652858 65.03874:908008 66.04196:36032 66.04657:31421 67.05441:35598 72.08078:4177291 73.08399:108646 74.05997:5996015 75.06568:77438 77.04086:760157 78.05092:100321 79.05901:1081912 80.05437:45992 80.06244:37248 81.04059:51288 84.08…	267.17065:616405248 268.174:215193296 269.17736:11620750	221006_Std100ngL1_oSPE_BEH_DDA_ESIpos_15	8894110378.66667	360122930.58247	DTXSID2022628	Atenolol	METKIMKYRPQLGS-UHFFFAOYNA-N	METKIMKYRPQLGS-UHFFFAOYNA-N	C14H22N2O3	CC(C)NCC(O)COC1=CC=C(CC(N)=O)C=C1	266.163043	3.69	0.008999999999999897	correct formula	-0.6304673552513123	NA
1476	27	-0.4442014992237091	C15H25NO3	[M+H]+	DDA	LC-MS water	4.4427952836355775	1	6.943	268.19098	50.01551:9221 51.02323:45478 53.00258:8075 53.03883:95090 54.04222:3512 55.01822:16241 55.0546:5952 56.04969:195507 57.07018:5292 58.06529:61819 60.08099:11696 63.02316:2637 64.97747:8309 65.03879:39608 67.05417:5075 70.06519:3115 71.08561:3274 72.08083:349162 73.08402:9060 74.06002:356812 75.06571:5886 77.04089:62004 78.0466:4202 78.05104:8064 79.05905:68408 80.06251:4127 81.04105:8488 81.07709:…	268.19095:45663880 269.1943:8991254 270.19766:379092	221006_Std100ngL1_oSPE_BEH_DDA_ESIpos_15	985588693.333333	48112892.8538352	DTXSID2023309	Metoprolol	IUBSYMUCCVWXPE-UHFFFAOYSA-N	IUBSYMUCCVWXPE-UHFFFAOYSA-N	C15H25NO3	COCCC1=CC=C(OCC(O)CNC(C)C)C=C1	267.18344	6.9	0.04299999999999926	correct formula	-0.4442014992237091	NA
1497	28	-1.8661315441131592	C12H16FN3O3	[M+H]+	DDA	LC-MS water	1.8583396935688177	1	13.725	270.12408	51.02326:7784 52.22793:2159 53.00239:4501 53.03885:41957 54.03414:5021 54.04224:2605 55.01823:3787 55.05461:11088 57.03388:4564 57.0702:7993 59.04941:2625 62.92927:2819 62.98184:4154 63.0231:13174 64.97746:20574 65.03881:23621 67.04151:3971 67.05446:9891 69.06998:9313 71.08563:7656 77.04095:4264 79.05912:11753 80.05446:212795 81.06027:7081 81.06457:49599 81.07706:16481 82.0806:2927 83.09306:3263 …	270.12415:9969608 271.1275:2243585 272.13086:0	221006_Std100ngL1_oSPE_BEH_DDA_ESIpos_15	208924880	14746957.2448893	DTXSID6021450	Disperse yellow 3	PXOZAFXVEWKXED-ISLYRVAYSA-N	PXOZAFXVEWKXED-ISLYRVAYSA-N	C15H15N3O2	CC(=O)NC1=CC=C(C=C1)\N=N\C1=C(O)C=CC(C)=C1	269.116427	13.73	0.005000000000000782	incorrect formula	-1.6593416929244995	NA
1528	29	-1.4788159132003784	C12H20N2O3S	[M+H]+	DDA	LC-MS water	4.572090875013728	1	3.638	273.12717	51.02326:6960 52.01843:2404 53.00259:4161 53.03885:24134 55.93477:2940 57.06996:3112 62.92927:6482 63.02317:6620 64.97748:3253 65.03851:11135 66.04635:3660 67.04181:11205 67.05418:2857 72.93701:2451 77.04096:16899 78.05106:2835 79.05905:118363 79.96032:4096 80.05407:44786 80.06252:5337 80.06675:8594 81.04067:5476 81.06465:14025 81.07711:3271 87.04979:3415 89.04453:40913 90.0512:8360 90.05992:4031…	273.12704:35950660 274.13039:11144098 275.13375:4564730	221006_Std100ngL1_oSPE_BEH_DDA_ESIpos_15	512305461.333333	7316301.91612056	DTXSID8021278	Sotalol	ZBMZVLHSJCTVON-UHFFFAOYNA-N	VIDRYROWYFWGSY-UHFFFAOYNA-N	C12H20N2O3S	CC(C)NCC(O)C1=CC=C(NS(C)(=O)=O)C=C1	272.11946	3.62	0.017999999999999794	correct formula	-1.454268217086792	NA
1065	3	-0.9139615893363952	C12H23NO3	[M+H]+	DDA	LC-MS water	4.394405306926166	1	11.506	230.17535	51.02324:8572 53.00253:24310 53.0388:26947 53.99767:4609 55.05453:116121 56.04963:86093 57.0338:13422 57.07012:42866 58.0653:2808 62.92925:7914 64.97744:24164 65.03875:45865 67.0544:157968 68.04966:9722 68.0578:4883 69.05732:3491 69.0699:30146 70.06517:53041 71.04923:169389 77.04091:5640 78.05103:3498 79.05899:24653 80.05404:2823 80.06673:5168 81.07708:9072 82.07266:11431 83.09297:11655 84.08737:…	230.17535:107896552 231.1787:21173632 232.18206:1643495	221006_Std100ngL1_oSPE_BEH_DDA_ESIpos_15	1152614250.66667	72878846.834924	DTXSID0034227	Icaridin	QLHULAHOXSSASE-UHFFFAOYNA-N	QLHULAHOXSSASE-UHFFFAOYNA-N	C12H23NO3	CCC(C)OC(=O)N1CCCCC1CCO	229.16779	11.49	0.016000000000000014	correct formula	-0.8309377431869507	NA
1559	30	-0.573208212852478	C9H13ClFNO4	[M+Na]+	DDA	LC-MS water	1.820292100007453	1	5.114	276.04178	50.2857:1476 53.03888:2957 53.76647:1529 55.05462:2634 55.93457:1791 56.96527:2215 57.07021:7063 58.79593:1430 58.79786:1642 58.96061:2697 62.92929:5312 64.92748:3553 64.9775:3047 66.87005:1540 67.05449:4486 69.07:2036 71.08565:4536 79.0591:3486 81.41522:1519 85.10791:2040 88.08176:2083 89.0658:3002 91.05926:8764 93.07406:1819 95.0535:6067 102.80873:1571 105.04616:2340 115.05454:5289 127.11208:16…	276.04184:1565528 277.04519:279450 278.04855:0	221006_Std100ngL1_oSPE_BEH_DDA_ESIpos_15	27656440	4848446.48894839	DTXSID8026064	Sulfamethoxazole	JLKIGFTWXXRPMT-UHFFFAOYSA-N	JLKIGFTWXXRPMT-UHFFFAOYSA-N	C10H11N3O3S	CC1=CC(NS(=O)(=O)C2=CC=C(N)C=C2)=NO1	253.052114	5.05	0.06400000000000006	incorrect formula	-1.008791208267212	NA
1569	31	-2.0766327381134033	C9H16Cl2N2O2	[M+Na]+	DDA	LC-MS water	3.1149254411044343	1	8.985	277.04736	51.02327:5864 53.0026:3203 53.03887:12668 55.0544:6863 56.04972:3573 57.0702:7498 58.06533:482142 58.08647:2239 62.92928:1970 64.97755:11903 65.03856:18426 67.05419:6466 69.03364:2304 69.06999:6945 71.08564:2303 77.04095:5165 78.05106:37322 79.05905:17603 80.95851:3382 81.07706:10010 83.09307:1977 84.75369:1915 87.04981:2409 91.05918:50632 93.07405:7727 95.05344:27361 95.08982:3575 103.05652:4654…	277.04736:560721 278.05071:152135 279.05407:89029	221006_Std100ngL1_oSPE_BEH_DDA_ESIpos_15	9386362.33333333	321240.098892298	DTXSID9022310	Daidzein	ZQSIJRDFPHDXIC-UHFFFAOYSA-N	ZQSIJRDFPHDXIC-UHFFFAOYSA-N	C15H10O4	OC1=CC=C(C=C1)C1=COC2=C(C=CC(O)=C2)C1=O	254.05791	8.99	0.005000000000000782	incorrect formula	-1.9176326990127563	NA
1572	32	-2.0684359073638916	C12H18Cl2N2O	[M+H]+	DDA	LC-MS water	4.265003369678225	1	6.616	277.08762	51.02326:4895 53.00259:3906 53.03878:10874 55.05461:3037 57.07016:81732 64.97748:4947 65.03882:5269 67.05418:5343 69.06998:3539 72.98385:2801 77.04093:9914 78.05102:10409 79.04663:3298 79.0591:13995 80.05439:10790 81.04067:4707 81.07711:4545 89.04465:18934 90.03882:3663 91.05923:11278 92.05433:3389 93.0615:4630 93.07403:4689 95.05341:31044 95.0898:6469 96.04876:5773 104.05153:110176 105.04615:947…	277.0874:20495342 278.09075:4761443 279.09411:74416896	221006_Std100ngL1_oSPE_BEH_DDA_ESIpos_15	489907573.333333	23363159.9925001	DTXSID60944496	Clenbuterol hydrochloride	STJMRWALKKWQGH-UHFFFAOYSA-N	OPXKTCUYRHXSBK-UHFFFAOYSA-N	C12H18Cl2N2O	CC(C)(C)NCC(C1=CC(=C(C(=C1)Cl)N)Cl)O	276.07962	6.59	0.0259999999999998	correct formula	-2.0684359073638916	NA
1585	33	-1.5621986389160156	C17H27NO2	[M+H]+	DDA	LC-MS water	4.615152703551967	1	8.813	278.21198	50.01551:4475 51.02315:13891 52.03111:3998 53.03882:43314 55.05457:14097 56.04967:26566 57.07018:6387 58.03776:6134 58.04417:5476 58.06529:3005981 58.08574:6081 58.09215:5821 59.06231:7908 59.06862:57114 63.02316:4552 64.9775:11357 65.03878:106163 67.05443:14888 69.06996:9546 71.08561:3582 77.04091:31305 78.05103:188806 79.05453:7951 79.05903:53744 80.05414:13709 81.04065:3498 81.0771:22859 83.09…	278.21204:62128924 279.21539:21612496 280.21875:1448796	221006_Std100ngL1_oSPE_BEH_DDA_ESIpos_15	889873898.666667	50470707.4180375	DTXSID8047397	Venlafaxine	PNVNVHUZROJLTJ-UHFFFAOYNA-N	QYRYFNHXARDNFZ-UHFFFAOYNA-N	C17H27NO2	COC1=CC=C(C=C1)C(CN(C)C)C1(O)CCCCC1	277.20418	8.79	0.023000000000001464	correct formula	-1.5621986389160156	NA
1599	34	-0.8720219135284424	C9H15FN4O3S	[M+H]+	DDA	LC-MS water	1.711518404591777	1	5.25	279.09113	50.01547:14071 51.02321:30156 52.01859:13595 53.00251:99243 53.03879:466664 53.99764:27745 54.03406:134707 55.01796:15326 55.02935:17645 55.05456:26796 56.04966:52499 63.02312:29959 65.0365:40331 65.03875:5118558 66.03388:439099 66.04197:182562 66.04649:50466 67.02906:917430 67.03732:15245 67.0417:98682 67.05442:13906 67.98939:17969 68.03245:18678 68.0496:299954 69.03357:16322 78.03837:73036 79.0…	279.09103:230620944 280.09438:54793320 281.09774:18561596	221006_Std100ngL1_oSPE_BEH_DDA_ESIpos_15	9724754261.33333	113213994.123487	DTXSID6021290	Sulfamethazine	ASWVTGNCAZCNNR-UHFFFAOYSA-N	ASWVTGNCAZCNNR-UHFFFAOYSA-N	C12H14N4O2S	CC1=CC(C)=NC(NS(=O)(=O)C2=CC=C(N)C=C2)=N1	278.083748	5.23	0.019999999999999574	incorrect formula	-0.8720219135284424	NA
1620	35	-0.5181566476821899	C15H21NO4	[M+H]+	DDA	LC-MS water	4.657022429506235	1	10.93	280.15475	51.02324:58517 53.03883:159140 65.03853:162918 77.04083:268082 78.05102:51018 79.05907:667612 89.04453:37743 90.05117:48750 91.05919:1016271 92.06283:42154 93.06146:34268 93.07399:38462 95.05346:423650 102.04846:39158 103.05647:502425 105.0456:128246 105.07094:733916 106.06618:160692 106.0743:37908 115.05383:303946 116.06212:35856 117.05725:1358872 117.06937:152893 118.06512:307678 119.07288:1203…	280.15469:528111296 281.15804:158137680 282.1614:9240987	221006_Std100ngL1_oSPE_BEH_DDA_ESIpos_15	6657621674.66667	158934134.126164	DTXSID6024175	Metalaxyl	ZQEIXNIJLIKNTD-UHFFFAOYSA-N	ZQEIXNIJLIKNTD-UHFFFAOYSA-N	C15H21NO4	COCC(=O)N(C(C)C(=O)OC)C1=C(C)C=CC=C1C	279.147059	10.92	0.009999999999999787	correct formula	-0.5181566476821899	-0.37011635038545965
163	36	-0.5998673439025879	C7H6N2	[M+H]+	DDA	LC-MS water	3.794122359891843	1	5.494	119.06057	50.01548:37152 51.02322:19785 52.01839:22504 53.00257:50303 53.9977:12650 55.93454:81368 56.94241:27245 57.93512:5696 59.93049:3647 61.00736:14592 62.01527:39977 63.02314:68840 64.0184:6516 64.02638:3270 65.00222:5947 65.02614:6036 65.03881:281523 66.04202:5716 67.98914:2708 71.92929:3139 72.93702:31389 74.01514:11207 75.01267:2804 76.02057:4733 90.95295:30396 91.0592:44323 92.05479:562395 93.057…	119.06057:59518992 120.06392:4870019 121.06728:6616487	221006_Std100ngL1_oSPE_BEH_DDA_ESIpos_15	1880452736	30881455.5198858	DTXSID8024573	1H-Benzimidazole	HYZJCKYKOHLVJF-UHFFFAOYSA-N	HYZJCKYKOHLVJF-UHFFFAOYSA-N	C7H6N2	N1C=NC2=C1C=CC=C2	118.0531	5.52	0.0259999999999998	correct formula	-0.5044615864753723	NA
169	37	-0.9467526078224182	C6H5N3	[M+H]+	DDA	LC-MS water	4.26608379646904	1	5.601	120.05576	50.01549:38230 51.0232:18494 52.01837:25810 53.00257:58940 53.03885:3278 53.99766:11765 54.00577:5128 55.0546:3244 55.93453:23168 56.0497:4414 56.96502:9253 57.93509:46907 58.94276:9946 59.93024:2656 61.00733:17749 61.03983:7815 62.01527:41734 62.92924:72802 63.02315:49661 64.0184:3316 64.02638:4689 65.0025:7474 65.02614:4993 65.03854:990579 66.042:50295 67.05446:2783 67.98943:5003 72.937:3905 74…	120.05576:40124492 121.05911:2352149 122.06247:628724	221006_Std100ngL1_oSPE_BEH_DDA_ESIpos_15	1328116906.66667	12914076.767225	DTXSID6020147	1H-Benzotriazole	QRUDEWIWKLJBPS-UHFFFAOYSA-N	QRUDEWIWKLJBPS-UHFFFAOYSA-N	C6H5N3	N1N=NC2=C1C=CC=C2	119.04835	5.58	0.020999999999999908	correct formula	-0.6898992657661438	NA
1696	38	-1.4914557933807373	C15H11ClN2O2	[M+H]+	DDA	LC-MS water	4.949418035279093	1	11.074	287.05823	50.01551:8413 51.02327:59012 53.00238:5243 53.03889:79728 55.018:5051 55.05438:4445 57.07019:4017 61.97938:3643 62.92926:3350 63.02291:16678 63.6169:3525 64.97756:19800 65.03854:9197 66.04641:25213 67.05417:3524 68.9973:4347 71.08562:3096 72.9839:11501 74.01489:7419 75.02527:44893 76.02057:3964 77.04099:57143 79.05907:9162 81.04066:8748 81.0771:2781 84.9904:4538 87.00533:8974 90.03891:28426 91.04…	287.05823:33407104 288.06158:9472898 289.06494:20393128	221006_Std100ngL1_oSPE_BEH_DDA_ESIpos_15	511235114.666667	20781882.6858663	DTXSID1021087	Oxazepam	ADIMAYPTOBDMTL-UHFFFAOYNA-N	ADIMAYPTOBDMTL-UHFFFAOYNA-N	C15H11ClN2O2	OC1N=C(C2=CC=CC=C2)C2=CC(Cl)=CC=C2NC1=O	286.05091	11.06	0.013999999999999346	correct formula	-1.4914557933807373	NA
1731	39	-0.17731435596942902	C11H20ClN5O2	[M+H]+	DDA	LC-MS water	1.582169971956107	1	5.818	290.13913	50.01544:11116 51.02315:48158 52.01853:72217 53.00252:15402 53.03877:106293 54.03404:461298 55.01814:39362 55.04175:22686 56.03703:16757 56.04962:8136 59.04785:8385 60.05563:24821 63.02307:13695 65.03872:123398 66.02147:9460 66.04652:23404 67.02902:14413 67.04171:18907 67.05439:86227 68.02422:23272 68.03693:297088 68.04957:48205 68.99722:52260 69.04462:62174 70.03987:21286 72.0318:20159 75.02512:…	290.1391:74720008 291.14245:37071004 292.14581:9183980	221006_Std100ngL1_oSPE_BEH_DDA_ESIpos_15	1077753920	12533567.4075073	DTXSID7046758	benzoylecgonine	GVGYEFKIHJTNQZ-RFQIPJPRSA-N	GVGYEFKIHJTNQZ-RFQIPJPRSA-N	C16H19NO4	[H]C12CCC([H])(C(C(C1)OC(=O)c1ccccc1)C(O)=O)N2C	289.13141	5.82	0.002000000000000668	incorrect formula	-0.6370775103569031	NA
1091	4	-1.3235790729522705	C9H10Cl2N2O	[M+H]+	DDA	LC-MS water	3.9780553717324274	1	10.88	233.02451	56.01323:386797 57.07018:7352 62.01528:19571 62.92926:17826 63.02314:54631 64.97751:96573 71.96795:11709 72.01452:20899 72.01714:10926 72.04441:10783843 72.07293:34964 72.11995:10172 72.98385:235407 73.04144:22239 73.04782:195567 74.01491:217500 75.02069:7961 75.02523:26849 79.05907:8679 81.04066:8251 82.95251:90330 84.99081:10819 86.96917:8980 89.03193:7593 90.0388:64677 91.05918:12617 95.05345:…	233.02451:349385824 234.02786:44107752 235.03122:292433280	221006_Std100ngL1_oSPE_BEH_DDA_ESIpos_15	8349187754.66667	275464618.888545	DTXSID0020446	Diuron	XMTQQYYKAHVGBJ-UHFFFAOYSA-N	XMTQQYYKAHVGBJ-UHFFFAOYSA-N	C9H10Cl2N2O	CN(C)C(=O)NC1=CC(Cl)=C(Cl)C=C1	232.017019	10.87	0.010000000000001563	correct formula	-1.3235790729522705	-1.3203481778927684
1747	40	-1.2057076692581177	C14H18N4O3	[M+H]+	DDA	LC-MS water	4.868590799950121	1	5.929	291.14532	51.02314:92953 52.01835:192989 53.03878:156452 54.03406:885227 55.01813:70060 55.04186:83965 56.03705:32786 60.05593:53395 65.03874:211246 66.04659:41044 67.02908:53618 67.04175:38682 67.05438:148660 68.02432:49662 68.03695:627223 68.04954:75242 68.99727:104604 69.04467:146751 70.03996:33994 70.99492:54507 72.03154:36915 75.02518:36070 77.04087:259542 78.03841:34042 78.05099:52577 79.03369:163809…	291.14532:372447456 292.14867:85829904 293.15203:5625558	221006_Std100ngL1_oSPE_BEH_DDA_ESIpos_15	9394558634.66667	88457476.6543051	DTXSID3023712	Trimethoprim	IEDVJHCEMCRBQM-UHFFFAOYSA-N	IEDVJHCEMCRBQM-UHFFFAOYSA-N	C14H18N4O3	COC1=CC(CC2=CN=C(N)N=C2N)=CC(OC)=C1OC	290.13789	5.92	0.009000000000000341	correct formula	-1.2057076692581177	NA
1759	41	-1.4678750038146973	C8H10ClN5O3S	[M+H]+	DDA	LC-MS water	3.6254963621817016	1	4.961	292.0267	51.02311:55144 52.01835:118177 53.00234:23061 53.03879:116839 54.03405:758453 55.01811:60260 55.03746:42190 55.04185:55637 60.05568:46855 63.02312:21070 65.03873:201056 66.04658:42652 67.02908:48625 67.04175:41763 67.05441:114762 68.02431:43027 68.03695:522356 68.04961:49023 68.99694:82410 69.04465:152695 70.99499:70334 71.9902:27807 72.03186:26705 77.04087:151784 78.03841:29934 78.05099:36946 79…	292.02676:138511120 293.03011:21527154 294.03347:78121864	221006_Std100ngL1_oSPE_BEH_DDA_ESIpos_15	4843211605.33333	82976350.1702713	DTXSID2034962	Thiamethoxam	NWWZPOKUUAIXIW-UHFFFAOYSA-N	NWWZPOKUUAIXIW-UHFFFAOYSA-N	C8H10ClN5O3S	CN1COCN(CC2=CN=C(Cl)S2)C1=N[N+]([O-])=O	291.01929	5.04	0.07899999999999974	correct formula	-1.8284095525741575	NA
1760	42	-1.4351032972335815	C12H16FN3O3	[M+Na]+	DDA	LC-MS water	1.696621373959438	1	13.723	292.10568	51.02327:4403 53.03889:13804 55.01823:6162 55.05444:13920 57.03365:2096 57.07017:16496 61.03985:3036 61.81679:1658 62.92928:6086 62.98184:2024 64.75928:1718 64.97748:26657 65.03884:11423 65.10168:1725 66.63172:1738 67.05418:14414 69.03364:2031 69.06996:16483 71.0493:1984 71.08573:9178 77.04059:3905 79.05912:19800 80.95499:2673 80.95851:1966 81.04069:5227 81.05166:3458 81.07716:13422 83.09307:5568…	292.10568:681239 293.10903:746275 294.11239:0	221006_Std100ngL1_oSPE_BEH_DDA_ESIpos_15	8028981.66666667	2830402.64864954	DTXSID6021450	Disperse yellow 3	PXOZAFXVEWKXED-ISLYRVAYSA-N	PXOZAFXVEWKXED-ISLYRVAYSA-N	C15H15N3O2	CC(=O)NC1=CC=C(C=C1)\N=N\C1=C(O)C=CC(C)=C1	269.116427	13.73	0.006999999999999673	incorrect formula	-1.6593416929244995	NA
1769	43	-2.058967351913452	C12H18ClFN2O3	[M+H]+	DDA	LC-MS water	1.7305247516770184	1	12.904	293.10522	50.01549:5776 51.02319:24218 53.00255:79562 53.03882:36929 53.99766:8233 54.03409:15321 55.01797:8757 55.05457:165950 56.0578:5271 57.07015:591913 58.07333:16194 63.02313:25580 64.97748:20492 65.03881:60019 66.042:3341 66.04661:6803 67.05443:34023 67.98941:3818 69.04465:42933 69.06995:2022616 70.07336:57630 70.07775:27198 71.08559:6513 72.98382:161568 74.01523:37348 75.02521:291292 76.02856:11851…	293.10529:94603504 294.10864:27692408 295.112:55136712	221006_Std100ngL1_oSPE_BEH_DDA_ESIpos_15	1219598336	33265910.9507549	DTXSID6046555	Climbazole	OWEGWHBOCFMBLP-UHFFFAOYNA-N	OWEGWHBOCFMBLP-UHFFFAOYNA-N	C15H17ClN2O2	CC(C)(C)C(=O)C(OC1=CC=C(Cl)C=C1)N1C=CN=C1	292.09786	12.9	0.0039999999999995595	incorrect formula	-1.1034001111984253	NA
1809	44	-1.8472834825515747	C14H11Cl2NO2	[M+H]+	DDA	LC-MS water	4.585996484426701	1	11.473	296.02432	51.02345:3622 53.03906:9173 53.63546:3024 55.01821:4435 55.05482:11044 57.07042:12659 59.0494:2972 62.92926:4997 64.97753:15614 65.0391:7961 67.05416:13217 69.07028:6901 71.08562:8031 79.05882:14095 81.07723:16541 83.09304:9060 85.10787:4962 91.05949:14082 93.0745:9270 95.05309:15561 95.08956:12373 96.05733:2805 97.06846:3229 97.10492:4125 99.08415:4512 105.07155:5467 106.9667:4996 107.0505:2935 …	296.02429:35200724 297.02764:8259866 298.031:34412684	221006_Std100ngL1_oSPE_BEH_DDA_ESIpos_15	1388952106.66667	42771032.2785559	DTXSID3037208	Diclofenac sodium salt	DCOPUUMXTXDBNB-UHFFFAOYSA-N	KPHWPUGNDIVLNH-UHFFFAOYSA-M	C14H11Cl2NO2	OC(=O)CC1=C(NC2=C(Cl)C=CC=C2Cl)C=CC=C1	295.01668	11.48	0.006999999999999673	correct formula	-1.8472834825515747	NA
1845	45	-0.9391149282455444	C12H18BNO7	[M+H]+	DDA	LC-MS water	1.974817663578496	1	9.695	299.1279	51.02327:8549 53.0024:1930 53.03887:10086 55.01802:6513 55.05462:4311 57.06998:3956 62.98185:1632 64.97747:19672 65.03884:3428 67.05414:7711 69.07:3214 74.46271:1769 77.04098:10127 79.05906:16818 81.04069:2204 81.07713:6112 83.09308:3750 87.04981:2210 89.06582:8496 91.05921:12657 95.05342:30386 95.08982:4688 97.10444:1882 100.0791:1668 103.05653:7634 105.04601:8548 105.07102:6948 107.0505:70828 1…	299.1279:1467895 300.13125:489683 301.13461:0	221006_Std100ngL1_oSPE_BEH_DDA_ESIpos_15	28358254.6666667	1148683.57753793	DTXSID0048183	rac Enterolactone	HVDGDHBAMCBBLR-UHFFFAOYNA-N	HVDGDHBAMCBBLR-WMLDXEAASA-N	C18H18O4	Oc1cccc(CC2COC(=O)C2Cc2cccc(O)c2)c1	298.12051	9.7	0.004999999999999005	incorrect formula	-3.03798246383667	NA
1859	46	-0.7266773581504822	C18H21NO3	[M+H]+	DDA	LC-MS water	4.462680576282554	1	5.075	300.15976	51.02324:7650 53.03887:14725 55.01799:18859 55.05437:6489 56.04969:8330 57.03369:11126 58.06535:56937 64.92743:4801 65.03885:11547 66.04632:6284 67.05415:9236 69.0336:6985 69.06995:3871 77.04091:10805 78.05103:8681 79.05906:15045 81.04064:4729 89.04453:8084 89.06581:17110 90.05117:7730 91.05921:42201 94.0457:11675 95.05346:26762 97.10438:3392 102.0485:12641 103.05646:31531 105.04609:9544 107.0504…	300.15961:33393552 301.16296:11386079 302.16632:809524	221006_Std100ngL1_oSPE_BEH_DDA_ESIpos_15	769743146.666667	23102472.2984191	DTXSID2020341	Codeine	OROGSEYTTFOCAN-UHFFFAOYNA-N	OROGSEYTTFOCAN-DNJOTXNNSA-N	C18H21NO3	[H]C12Cc3ccc(OC)c4OC5C(O)C=CC1C5(CCN2C)c34	299.15214	5.11	0.03500000000000014	correct formula	-0.8313179016113281	NA
1879	47	-0.7901278734207153	C15H21NO4	[M+Na]+	DDA	LC-MS water	3.748801468231721	1	10.935	302.1362	53.03867:1879 54.31156:1733 55.0544:3304 56.9422:1872 57.06998:1970 59.98435:1625 62.92902:3546 62.98185:2122 64.9272:2805 64.97762:22869 65.00535:1679 65.03856:2086 67.0542:4856 68.27083:1501 73.78063:1807 78.90988:1586 79.05873:2626 80.95851:3086 81.07713:4023 81.5641:1709 83.50725:1769 84.41543:1727 91.05923:7686 95.0535:3840 97.06798:1678 100.16946:1545 100.76846:1667 102.09393:3196 103.05653…	302.13602:2007524 303.13937:349364 304.14273:0	221006_Std100ngL1_oSPE_BEH_DDA_ESIpos_15	25530724.6666667	1018787.97636473	DTXSID6024175	Metalaxyl	ZQEIXNIJLIKNTD-UHFFFAOYSA-N	ZQEIXNIJLIKNTD-UHFFFAOYSA-N	C15H21NO4	COCC(=O)N(C(C)C(=O)OC)C1=C(C)C=CC=C1C	279.147059	10.92	0.015000000000000568	correct formula	-0.5181566476821899	-0.37011635038545965
1890	48	-2.412243604660034	C19H26O3	[M+H]+	DDA	LC-MS water	3.9015090112918274	1	15.332	303.19531	50.01552:4079 51.02326:17257 53.00256:13731 53.03884:50483 55.01819:10903 55.05459:49148 56.04971:2240 57.07018:17836 59.0494:7479 62.98185:18662 63.02317:5344 64.97749:27046 65.03853:117430 66.04203:3668 66.04635:2497 67.05417:52438 69.03363:6643 69.06998:151950 69.09587:2250 71.04916:10942 71.08562:5910 77.04092:27309 78.05105:3367 79.05908:164539 80.06252:7104 81.04067:4273 81.07713:75670 83.0…	303.19531:12519322 304.19866:4928496 305.20202:355975	221006_Std100ngL1_oSPE_BEH_DDA_ESIpos_15	151239309.333333	18197184.222333	DTXSID8035180	Bioallethrin	ZCVAOQKBXKSDMS-UHFFFAOYNA-N	ZCVAOQKBXKSDMS-UHFFFAOYNA-N	C19H26O3	CC(C)=CC1C(C(=O)OC2CC(=O)C(CC=C)=C2C)C1(C)C	302.188195	15.34	0.007999999999999119	correct formula	-3.3475921154022217	-3.577187507166939
1928	49	-3.014592409133911	C14H18Cl2FNO	[M+H]+	DDA	LC-MS water	1.7782939570077425	1	12.477	306.08121	51.02327:4464 53.0026:2923 53.03887:6071 53.05858:2009 55.01823:3111 55.05465:8944 56.04815:1793 57.0702:6105 63.02318:2119 64.97745:23314 65.03884:7888 67.05445:8575 69.06999:5176 70.04003:2143 71.0493:5073 71.08562:24492 72.98386:10139 73.19116:1949 77.04095:3758 78.05107:2657 79.0591:15307 80.9589:5499 81.07709:8766 83.09307:3243 85.07166:2526 88.03651:2142 89.04455:37908 91.05921:36466 93.074…	306.08127:4518749 307.08462:1518741 308.08798:5186582	221006_Std100ngL1_oSPE_BEH_DDA_ESIpos_15	82277546.6666667	3955428.43422319	DTXSID1040243	Sertraline	VGKDLMBJGBXTGI-UHFFFAOYNA-N	BLFQGGGGFNSJKA-XHXSRVRCSA-N	C17H17Cl2N	CNC1CCC(c2ccc(Cl)c(Cl)c2)c2ccccc12	305.0738	12.43	0.0470000000000006	incorrect formula	-3.0454905033111572	NA
1943	50	-1.5447877645492554	C10H13F3N6O2	[M+H]+	DDA	LC-MS water	1.8998991900038968	1	6.754	307.11169	50.01547:30077 51.02317:147405 53.00248:39187 53.03882:35481 55.02944:30960 57.01389:36742 57.20067:10789 63.02309:95930 64.97742:16063 65.03876:21017 70.03994:3857647 71.02897:24220 71.037:16810 71.0434:50774 74.01509:63777 75.00634:11731 75.02514:1732483 76.02864:64243 77.00457:193835 77.02188:45826 77.04084:151281 79.02279:13293 79.05901:12260 81.02097:37751 82.04731:162140 83.03649:33009 83.0…	307.11169:239810240 308.11504:69462464 309.1184:4770722	221006_Std100ngL1_oSPE_BEH_DDA_ESIpos_15	4733324117.33333	62504068.6936888	DTXSID3020627	Fluconazole	RFHAOTPXVQNOHP-UHFFFAOYSA-N	RFHAOTPXVQNOHP-UHFFFAOYSA-N	C13H12F2N6O	OC(CN1C=NC=N1)(CN1C=NC=N1)C1=C(F)C=C(F)C=C1	306.104065	6.73	0.023999999999999133	incorrect formula	-1.6052693128585815	NA
1956	51	-1.0251412391662598	C11H19F2N5O3	[M+H]+	DDA	LC-MS water	2.0603690419312626	1	13.797	308.15237	53.00256:10580 53.03874:12025 55.01797:5311 55.05454:21952 56.04968:10865 57.07012:35765 57.98745:3626 58.99533:7158 59.04935:55808 59.99054:3993 60.99091:16970 61.98614:11727 63.02314:10719 64.97889:164657 65.03868:14442 66.98316:10591 67.04171:40838 67.05442:12742 68.045:12954 69.06994:8975 70.00318:5213 70.01167:13016 70.03995:4096540 70.06505:36632 70.07555:7227 71.03701:24471 71.04343:49957 …	308.15225:69170344 309.1556:23959510 310.15896:45024016	221006_Std100ngL1_oSPE_BEH_DDA_ESIpos_15	858426154.666667	35097559.101965	DTXSID9032113	Tebuconazole	PXMNMQRDXWABCY-UHFFFAOYNA-N	PXMNMQRDXWABCY-UHFFFAOYNA-N	C16H22ClN3O	CC(C)(C)C(O)(CCC1=CC=C(Cl)C=C1)CN1C=NC=N1	307.14514	13.79	0.0070000000000014495	incorrect formula	-1.170716643333435	NA
1964	52	-3.180903196334839	C13H16ClO3P	[M+Na]+	DDA	LC-MS water	1.656106573046045	1	11.074	309.04053	50.65141:1628 51.02327:1948 53.03888:4357 55.01802:2340 55.05437:7728 55.93524:1457 56.71085:1598 57.06998:3252 59.04938:8726 62.73117:1735 62.92929:2248 64.92748:2152 64.97748:27067 65.03856:3377 67.05416:7842 68.84528:1708 68.99702:1947 71.08533:3342 76.07756:1728 79.0591:7416 80.95851:2016 81.0407:3866 81.07713:4272 83.0565:2332 83.09267:2053 85.07125:2872 89.0658:1939 91.05932:10824 93.07406:…	309.04053:1986260 310.04388:709987 311.04724:1389363	221006_Std100ngL1_oSPE_BEH_DDA_ESIpos_15	28607369.3333333	2288515.38720572	DTXSID1021087	Oxazepam	ADIMAYPTOBDMTL-UHFFFAOYNA-N	ADIMAYPTOBDMTL-UHFFFAOYNA-N	C15H11ClN2O2	OC1N=C(C2=CC=CC=C2)C2=CC(Cl)=CC=C2NC1=O	286.05091	11.06	0.013999999999999346	incorrect formula	-1.4914557933807373	NA
1965	53	-2.405084133148194	C9H13ClN4O4S	[M+H]+	DDA	LC-MS water	1.6286819897646363	1	7.594	309.04318	50.01553:2217 51.02327:7068 51.16287:1908 52.81934:1656 53.0024:4343 53.03888:5256 55.01802:2133 55.05441:4186 57.07021:1910 59.04918:7521 64.97755:12012 65.03856:4033 65.11381:1716 66.14157:1712 67.0542:4210 68.99733:2375 70.0401:30232 71.03677:1788 71.0432:5852 75.02536:9790 76.02843:7389 77.04096:3241 79.02251:7697 79.05873:4840 81.0407:1981 81.07713:3359 83.09308:2147 89.0658:2086 91.05926:83…	309.04318:352615 310.04653:140006 311.04989:0	221006_Std100ngL1_oSPE_BEH_DDA_ESIpos_23	10419124.3333333	49415.9555339501	DTXSID2042436	Sulisobenzone	CXVGEDCSTKKODG-UHFFFAOYSA-N	CXVGEDCSTKKODG-UHFFFAOYSA-N	C14H12O6S	COC1=C(C=C(C(=O)C2=CC=CC=C2)C(O)=C1)S(O)(=O)=O	308.03546	7.45	0.14400000000000013	incorrect formula	-1.218836784362793	NA
2020	54	-2.111325979232788	C9H16Cl3NO3	[M+Na]+	DDA	LC-MS water	2.0522547945121308	1	5.053	314.00827	53.03888:1598 55.05441:5757 57.06998:2918 58.96061:2057 62.92902:2465 64.9775:2178 67.0542:5625 69.06969:3445 71.08565:2455 79.05873:3622 81.07713:6654 83.09267:1935 89.0658:2964 90.99908:1691 91.05923:3095 91.38992:1699 93.06731:1626 93.07406:1760 95.053:2276 95.08983:3640 104.54167:1571 109.10066:2040 115.05388:1863 141.127:1740 144.0575:1836 155.4404:1675 166.13097:1482 180.14619:1719 181.1734…	314.00928:394132 315.01263:0 316.01599:228006	221006_Std100ngL1_oSPE_BEH_DDA_ESIpos_15	6468496.16666667	1069279.19525168	DTXSID2034962	Thiamethoxam	NWWZPOKUUAIXIW-UHFFFAOYSA-N	NWWZPOKUUAIXIW-UHFFFAOYSA-N	C8H10ClN5O3S	CN1COCN(CC2=CN=C(Cl)S2)C1=N[N+]([O-])=O	291.01929	5.04	0.0129999999999999	incorrect formula	-1.8284095525741575	NA
2029	55	-2.29543137550354	C10H19O7PS	[M+H]+	DDA	LC-MS water	4.377704306214503	1	9.512	315.06619	53.00255:56492 55.01799:10283 55.05438:2344 58.99536:2411 62.01869:3733 62.92926:3297 64.97742:21359 67.05417:4333 68.97946:2797 69.06966:3476 71.01265:276844 72.01616:3706 78.99912:44774 79.05907:2810 81.0771:3378 91.05919:5862 93.01428:3043 95.05346:4991 97.00842:3240 98.9498:3051 98.96407:2844 99.01114:1926306 99.0471:8360 99.07091:2761 100.01463:49743 103.05649:2421 105.04612:2824 107.08678:2…	315.06625:45529780 316.0696:9745117 317.07296:4850806	221006_Std100ngL1_oSPE_BEH_DDA_ESIpos_15	787780842.666667	16723308.8452434	DTXSID9020790	Malaoxon	WSORODGWGUUOBO-UHFFFAOYNA-N	WSORODGWGUUOBO-UHFFFAOYNA-N	C10H19O7PS	CCOC(=O)CC(SP(=O)(OC)OC)C(=O)OCC	314.05891	9.49	0.02200000000000024	correct formula	-2.064635992050171	NA
2034	56	-2.4671809673309326	C13H22N4O3S	[M+H]+	DDA	LC-MS water	4.354479520440174	1	3.904	315.1489	51.02326:2642 53.03892:27159 54.03414:3793 55.01801:3253 55.04196:9118 55.0544:3942 56.04981:20293 57.04498:6364 58.06532:5453 58.9606:3257 58.99537:2038 61.01076:16915 63.62482:1912 64.97749:3098 65.03855:3696 65.27176:1950 67.04181:2242 67.05419:7108 68.04939:8067 70.06489:2791 77.04095:2922 78.05107:2837 79.0588:9932 80.05407:8493 81.04078:106015 82.05984:4419 83.06786:6467 88.02732:16492 91.0…	315.1489:10328602 316.15225:1964533 317.15561:734799	221006_Std100ngL1_oSPE_BEH_DDA_ESIpos_15	114135882.666667	18298120.7103949	DTXSID201015892	Ranitidine	VMXUWOKSQNHOCA-UKTHLTGXSA-N	VMXUWOKSQNHOCA-UKTHLTGXSA-N	C13H22N4O3S	CNC(=C[N+](=O)[O-])NCCSCC1=CC=C(O1)CN(C)C	314.14126	3.9	0.0040000000000000036	correct formula	-2.4671809673309326	NA
204	57	-0.8596914410591125	C3H6N6	[M+H]+	DDA	LC-MS water	4.202831083230625	1	3.233	127.07287	53.03888:8196 55.05461:11456 55.93479:2399 56.04995:2177 57.07021:1805 57.93508:10733 58.94287:2191 58.96061:2634 60.05593:22034 61.45957:1940 68.02436:119403 69.06999:3118 77.1467:1704 79.0591:4228 81.04069:7519 81.07712:4775 82.07278:9727 84.05105:1761 85.05777:400371 85.08304:2700 86.05481:2142 86.06081:6250 90.95296:1828 93.96005:2142 103.56783:2047 109.02849:3150 109.03949:1849 110.04585:122…	127.0729:13950502 128.07625:2149369 129.07961:232469	221006_Std100ngL1_oSPE_BEH_DDA_ESIpos_15	194879088	15081562.8588722	DTXSID6020802	Melamine	JDSHMPZPIAZGSV-UHFFFAOYSA-N	JDSHMPZPIAZGSV-UHFFFAOYSA-N	C3H6N6	NC1=NC(N)=NC(N)=N1	126.06539	3.19	0.04300000000000015	correct formula	-0.8596914410591125	NA
2063	58	-2.1701295375823975	C14H11Cl2NO2	[M+Na]+	DDA	LC-MS water	3.43769959435952	1	11.473	318.00647	51.46974:1609 51.9631:1872 53.24936:1609 53.25645:1743 55.0544:3274 55.41605:1503 57.06998:3320 62.92929:4935 62.98185:3824 64.97757:23775 65.03856:3138 67.0542:3576 71.01266:2467 77.04096:1891 77.25303:1761 78.99913:2922 79.05872:3304 80.95851:2544 81.07713:1839 85.03503:2274 91.05922:5777 93.07406:2161 95.0535:4461 95.08982:2775 95.49933:1629 97.06747:2101 99.01121:15446 99.04713:3279 102.19258…	318.0065:3281344 319.00985:951217 320.01321:3421077	221006_Std100ngL1_oSPE_BEH_DDA_ESIpos_15	80214114.6666667	29775502.1612077	DTXSID3037208	Diclofenac sodium salt	DCOPUUMXTXDBNB-UHFFFAOYSA-N	KPHWPUGNDIVLNH-UHFFFAOYSA-M	C14H11Cl2NO2	OC(=O)CC1=C(NC2=C(Cl)C=CC=C2Cl)C=CC=C1	295.01668	11.48	0.006999999999999673	correct formula	-1.8472834825515747	NA
2072	59	-1.6148624420166016	C10H15F5N4O2	[M+H]+	DDA	LC-MS water	2.2617472339088676	1	15.732	319.11893	50.01541:29732 51.02326:5256 52.03093:2166 53.00239:6429 53.03892:10955 55.01801:2644 55.05445:14772 57.07004:57518 59.04918:12084 62.92901:4668 62.98184:4905 63.02299:17535 64.0308:6467 64.92719:3424 64.97755:21229 65.03863:22482 66.04642:15919 67.05425:11561 69.07007:15309 70.04019:12787 71.08542:66313 74.01491:7492 75.025:50286 76.0332:35702 77.04095:4980 78.05107:2903 79.02262:11033 79.05876:…	319.11893:1984109 320.12228:881367 321.12564:0	221006_Std100ngL1_oSPE_BEH_DDA_ESIpos_15	17257965.3333333	8111049.71281359	DTXSID7062536	Disperse Orange 1	YFVXLROHJBSEDW-QZQOTICOSA-N	YFVXLROHJBSEDW-UHFFFAOYSA-N	C18H14N4O2	[O-][N+](=O)c1ccc(cc1)\N=N\c1ccc(Nc2ccccc2)cc1	318.111676	15.74	0.008000000000000895	incorrect formula	-2.473928213119507	NA
1143	6	-2.0154576301574707	C15H12N2O	[M+H]+	DDA	LC-MS water	4.875631830152831	1	10.044	237.10236	51.02316:189289 53.03872:122430 56.04988:86204 62.01548:99916 63.02308:806735 64.03099:114069 65.03872:991486 66.04659:122126 74.01516:52726 75.02511:229936 76.03295:101949 77.04077:252169 78.05097:113105 87.02921:57747 88.03684:57928 89.04447:4404276 90.03872:77490 90.04697:147285 90.05157:1293832 91.05951:537202 95.05339:281823 99.02636:60667 101.04094:70931 102.04891:401154 104.07312:69960 105…	237.10236:1194724608 238.10571:313437760 239.10907:24481950	221006_Std100ngL1_oSPE_BEH_DDA_ESIpos_15	16826615808	211374543.366685	DTXSID4022731	Carbamazepine	FFGPTBGBLSHEPO-UHFFFAOYSA-N	FFGPTBGBLSHEPO-UHFFFAOYSA-N	C15H12N2O	NC(=O)N1C2=CC=CC=C2C=CC2=C1C=CC=C2	236.094963	10.04	0.004000000000001336	correct formula	-1.9574687480926511	NA
2081	60	-0.9850518703460692	C17H22ClN3O	[M+H]+	DDA	LC-MS water	4.11364679780372	1	14.151	320.15292	53.03884:7261 55.05459:18070 57.07018:6568 59.04935:17271 62.01553:2806 63.02315:10364 64.97748:16558 65.03881:11951 66.04633:3902 67.05446:18426 69.06996:6831 69.96673:4699 69.99062:3289 70.00351:4706 70.04:4472033 70.07557:4833 70.20897:4014 71.03708:27631 71.04347:51108 71.0856:5497 72.98416:3889 75.00185:5375 77.04091:3595 79.05909:12712 81.07709:12949 89.04453:111305 89.06575:8053 90.05159:3…	320.15286:78523256 321.15621:29030768 322.15957:50436984	221006_Std100ngL1_oSPE_BEH_DDA_ESIpos_15	955285440	50299678.8833952	DTXSID4034497	Metconazole	XWPZUHJBOLQNMN-UHFFFAOYNA-N	XWPZUHJBOLQNMN-UHFFFAOYNA-N	C17H22ClN3O	CC1(C)CCC(CC2=CC=C(Cl)C=C2)C1(O)CN1C=NC=N1	319.14514	14.16	0.009000000000000341	correct formula	-0.9057022333145142	NA
2087	61	-1.0317840576171875	C11H18N6O2S	[M+Na]+	DDA	LC-MS water	2.1584575727674356	1	9.7	321.11008	52.64973:1684 55.0544:1959 57.06998:2532 61.80322:1524 62.92929:5054 64.92748:2267 64.97752:22430 67.0542:1754 67.77479:1732 73.02841:2993 75.00189:4334 78.62017:1707 79.0591:3853 84.09989:1571 85.40923:1564 89.0658:2225 91.05923:3963 98.98744:61704 105.07102:1920 115.05454:1767 119.77798:1607 128.95293:3197 141.06943:1863 168.10257:1763 210.97652:1965 210.98802:10659 300.23782:2556 321.10687:2108	321.11005:456144 322.1134:204004 323.11676:0	221006_Std100ngL1_oSPE_BEH_DDA_ESIpos_15	7085664.33333333	715716.620591965	DTXSID0048183	rac Enterolactone	HVDGDHBAMCBBLR-UHFFFAOYNA-N	HVDGDHBAMCBBLR-WMLDXEAASA-N	C18H18O4	Oc1cccc(CC2COC(=O)C2Cc2cccc(O)c2)c1	298.12051	9.7	0	incorrect formula	-3.03798246383667	NA
2108	62	-1.5101317167282104	C10H14N2O4S3	[M+H]+	DDA	LC-MS water	1.901100692644496	1	7.171	323.01968	52.40692:1799 55.39524:1730 57.45193:1503 64.97748:13196 65.03884:2198 67.0542:2716 79.05873:2188 80.95852:1829 82.95252:9380 91.05923:5407 95.0535:4460 101.93684:1691 107.52782:1626 115.05388:3004 117.66204:1755 118.06528:3069 119.08569:1761 121.14069:1617 122.24114:1573 124.08888:1802 128.9537:4502 135.08871:1515 135.37923:1431 149.7189:1771 165.06589:6674 170.69342:1519 196.64937:1635 209.8753…	323.01968:418674 324.02303:0 325.02639:643993	221006_Std100ngL1_oSPE_BEH_DDA_ESIpos_15	6679317.33333333	1538347.72568049	DTXSID7020265	Chloramphenicol	WIIZWVCIJKGZOK-UHFFFAOYNA-N	WIIZWVCIJKGZOK-RKDXNWHRSA-N	C11H12Cl2N2O5	OCC(NC(=O)C(Cl)Cl)C(O)c1ccc(cc1)[N+]([O-])=O	322.012329	7.15	0.020999999999999908	incorrect formula	-1.3052492141723633	NA
2112	63	-0.9980452656745912	C15H31FN2O4	[M+H]+	DDA	LC-MS water	1.9354809752346496	1	15.155	323.23483	53.03887:3473 55.0544:6290 57.0702:26887 59.04942:3566 62.96306:3136 62.98184:4843 63.00842:1712 64.92719:2169 64.97744:11374 65.03856:4984 67.0542:6253 69.06999:5254 70.04004:3535 71.08565:31371 74.08744:1875 79.05911:8320 81.07713:7121 81.62859:1845 83.09308:1892 89.0658:1911 91.05918:13156 93.07406:2512 95.05349:6720 95.08982:3666 97.08492:1851 97.10444:1677 98.98736:323854 99.08365:3020 103.0…	323.23492:2383672 324.23827:1043806 325.24163:1145297	221006_Std100ngL1_oSPE_BEH_DDA_ESIpos_15	19577920	1697477.22921635	DTXSID1027134	Bis(2-ethylhexyl) phosphate	SEGLCEQVOFDUPX-UHFFFAOYNA-N	SEGLCEQVOFDUPX-UHFFFAOYNA-N	C16H35O4P	CCCCC(CC)COP(O)(=O)OCC(CC)CCCC	322.2273	15.2	0.04499999999999993	incorrect formula	-1.3259851932525637	-0.9128075734955984
2126	64	-2.085538387298584	C17H22F2N2O2	[M+H]+	DDA	LC-MS water	2.0342266218369236	1	9.428	325.17163	53.03886:4012 55.0546:2625 57.01375:17133 57.03364:3358 58.06531:76598 59.02943:14607 59.04936:11822 62.92926:5870 63.02312:17893 64.97748:22762 65.03882:8581 67.05417:3108 70.06519:2663 72.97681:2628 75.02523:9207 77.04093:2351 79.05907:4140 81.0771:2651 83.03657:197113 84.03903:7531 84.08744:8531 86.10328:14158 89.04456:84238 90.04707:2894 91.05917:22898 95.05346:8438 97.04793:3270 98.98786:494…	325.17151:19996692 326.17486:7919154 327.17822:938378	221006_Std100ngL1_oSPE_BEH_DDA_ESIpos_15	427622400	49919409.013312	DTXSID8022826	Citalopram	WSEQXVZVJXJVFP-UHFFFAOYNA-N	WSEQXVZVJXJVFP-UHFFFAOYNA-N	C20H21FN2O	CN(C)CCCC1(OCC2=CC(=CC=C12)C#N)C1=CC=C(F)C=C1	324.16379	9.39	0.038000000000000256	incorrect formula	-2.388861179351806	NA
2127	65	-0.7715320587158203	C14H27ClN4O	[M+Na]+	DDA	LC-MS water	1.715101866705543	1	15.332	325.17776	51.02327:3128 53.03887:6414 55.01802:3774 55.05441:9051 56.04973:2482 57.03366:1853 57.07001:9842 58.06533:4318 59.04918:2842 61.0606:1753 62.98184:6019 64.97753:12960 65.03854:13963 67.05413:8475 69.07:3488 70.81102:2108 71.08532:4846 77.04059:2019 77.62821:1975 79.05913:8410 80.95499:2366 80.9589:2901 81.07713:6182 84.08747:3406 84.35135:1597 86.10329:43220 86.75756:1623 91.05927:66014 92.06289…	325.1777:3006696 326.18105:1291646 327.18441:208382	221006_Std100ngL1_oSPE_BEH_DDA_ESIpos_15	32937396	8479902.24900169	DTXSID8035180	Bioallethrin	ZCVAOQKBXKSDMS-UHFFFAOYNA-N	ZCVAOQKBXKSDMS-UHFFFAOYNA-N	C19H26O3	CC(C)=CC1C(C(=O)OC2CC(=O)C(CC=C)=C2C)C1(C)C	302.188195	15.34	0.007999999999999119	incorrect formula	-3.3475921154022217	-3.577187507166939
2153	66	-2.082000732421875	C19H22N2O3	[M+H]+	DDA	LC-MS water	4.905099293857773	1	13.553	327.1702	51.02325:3621 53.00259:3167 53.03886:9406 55.01822:3701 55.05442:14048 56.04994:2359 57.06996:7014 58.02898:560539 59.03236:6708 62.98183:3051 63.02319:43367 64.01813:3459 64.97749:26637 65.03855:24043 66.04635:3820 67.05419:10592 69.06997:4265 71.0853:4071 77.04093:5210 78.05105:3093 79.05918:11694 81.04067:6002 81.0771:7436 86.10329:14177 87.10562:3976 89.04459:426627 89.0658:13753 90.03886:247…	327.1702:49153588 328.17355:17850976 329.17691:1576349	221006_Std100ngL1_oSPE_BEH_DDA_ESIpos_15	697449578.666667	12310893.7104776	DTXSID3057981	Dimoxystrobin	WXUZAHCNPWONDH-DYTRJAOYSA-N	WXUZAHCNPWONDH-DYTRJAOYSA-N	C19H22N2O3	CNC(=O)C(=N\OC)\C1=CC=CC=C1COC1=C(C)C=CC(C)=C1	326.16304	13.55	0.0030000000000001137	correct formula	-2.082000732421875	NA
2185	67	-2.1600637435913086	C9H18N2O5S3	[M+H]+	DDA	LC-MS water	1.5382719848551218	1	12.39	331.04349	50.99976:6877 53.00255:131252 54.01044:7107 55.01816:32344 55.05458:10552 57.98745:16431 58.99509:136170 59.96664:30112 61.01091:28811 62.01865:87541 62.99011:10191 62.99951:54040 64.97745:21281 68.97943:18539 70.99494:10103 71.01264:783676 72.01613:7621 78.99911:821551 79.05904:9589 81.01713:8117 81.07706:8588 84.98069:10232 86.99576:126304 91.05915:9834 93.01433:103173 94.9218:60519 97.00838:19…	331.04373:245967088 332.04708:50517328 333.05044:46382200	221006_Std100ngL1_oSPE_BEH_DDA_ESIpos_15	4926687402.66667	304344307.818962	DTXSID4020791	Malathion	JXSJBGJIGXNWCI-UHFFFAOYNA-N	JXSJBGJIGXNWCI-UHFFFAOYNA-N	C10H19O6PS2	CCOC(=O)CC(SP(=S)(OC)OC)C(=O)OCC	330.036072	12.35	0.040000000000000924	incorrect formula	-2.242042064666748	-2.9755471353056393
2222	68	-1.6247297525405884	C16H20FN5O2	[M+H]+	DDA	LC-MS water	1.8870318008390896	1	14.767	334.16827	53.03885:3519 55.0546:12279 57.07018:5246 62.98182:6437 63.02316:5283 64.97752:14355 65.03881:7105 67.05425:14146 69.06996:7185 69.74701:4280 70.01232:3641 70.04002:3669506 70.07526:5022 71.0371:21850 71.04318:44798 75.00186:2635 79.05912:13510 81.07709:9528 83.05646:4091 83.09263:5837 85.10786:3902 89.04455:76553 90.04706:3575 90.05166:19068 91.05917:13408 93.07401:2584 95.05345:8227 95.08967:14…	334.16815:71365296 335.1715:34212356 336.17486:52672404	221006_Std100ngL1_oSPE_BEH_DDA_ESIpos_15	829819925.333333	32889595.548166	DTXSID7034674	Ipconazole	QTYCMDBMOLSEAM-UHFFFAOYNA-N	QTYCMDBMOLSEAM-UHFFFAOYNA-N	C18H24ClN3O	CC(C)C1CCC(CC2=CC=C(Cl)C=C2)C1(O)CN1C=NC=N1	333.16079	14.76	0.006999999999999673	incorrect formula	-1.1900992393493652	NA
224	69	-0.3990243375301361	C6H8FNO	[M+H]+	DDA	LC-MS water	1.2661010244142334	1	8.408	130.06544	50.0155:590319 51.01879:16534 51.02324:928536 52.01861:9911 52.02666:43485 52.0311:6201 53.00257:32912 53.03885:59979 55.0182:4101 56.04969:4883 57.07017:9485 57.9351:11844 61.00758:29111 62.01526:74354 63.02314:65574 65.00222:88064 66.01005:16422 74.0149:170947 75.01265:4264 75.02523:78915 76.02054:4425 76.03292:23779 77.0155:5447 77.04085:71911 81.04063:5690 84.05099:7664 86.02176:6881 87.02882…	130.06544:125303744 131.06879:13418323 132.07215:1201219	221006_Std100ngL1_oSPE_BEH_DDA_ESIpos_15	4265833216	172576537.092006	DTXSID1021798	Quinoline	SMWDFEZZVXVKRB-UHFFFAOYSA-N	SMWDFEZZVXVKRB-UHFFFAOYSA-N	C9H7N	C1=CC2=C(C=C1)N=CC=C2	129.057849	8.37	0.038000000000000256	incorrect formula	-0.8809238076210022	-1.4576791691561524
1175	7	-0.8590375185012817	C9H17BN4O3	[M+H]+	DDA	LC-MS water	1.908706561906681	1	7.298	240.14967	50.01549:9523 51.02321:33359 53.00254:16094 53.03882:63028 54.0341:5225 61.00756:3315 62.01523:12951 63.02312:120793 64.97745:6770 65.03878:608384 66.04205:16457 66.04659:85405 67.04171:15398 67.05444:3682 73.02835:5100 77.0409:38110 78.03848:13307 78.05102:5547 79.05904:122972 80.05438:19489 80.06248:4819 81.04103:7637 81.07707:4674 89.04453:327688 89.06564:17121 90.03883:16622 90.047:14167 90.0…	240.14967:62605756 241.15302:14695901 242.15638:1266167	221006_Std100ngL1_oSPE_BEH_DDA_ESIpos_15	1262095445.33333	84810420.9865033	DTXSID2026606	1,3-Di-o-tolylguanidine	OPNUROKCUBTKLF-UHFFFAOYSA-N	OPNUROKCUBTKLF-UHFFFAOYSA-N	C15H17N3	CC1=CC=CC=C1NC(=N)NC1=C(C)C=CC=C1	239.14225	7.25	0.04800000000000004	incorrect formula	-1.9896281957626345	NA
2297	70	-1.865830421447754	C15H17Cl2N3O2	[M+H]+	DDA	LC-MS water	4.384478260089505	1	13.958	342.07742	51.02324:6944 53.00257:37451 53.03885:7144 53.99767:6340 55.05453:14180 56.0497:3658 57.07018:5169 62.92925:2966 63.02315:8526 64.92744:2850 64.97745:18826 65.03881:6888 67.05417:27269 69.04254:4818 69.06996:1074940 70.03999:148037 70.07338:29864 72.98378:32665 75.02522:2777 79.05906:7261 81.07748:2845 83.09303:4363 84.06218:6426 84.99083:15109 85.07162:3178 86.96916:10328 87.08634:25695 88.03691…	342.07742:50628568 343.08077:15300886 344.08413:58115748	221006_Std100ngL1_oSPE_BEH_DDA_ESIpos_15	726549781.333333	39553015.9605612	DTXSID8024280	Propiconazole	STJLVHWMYQXCPB-UHFFFAOYNA-N	STJLVHWMYQXCPB-UHFFFAOYNA-N	C15H17Cl2N3O2	CCCC1COC(CN2C=NC=N2)(O1)C1=C(Cl)C=C(Cl)C=C1	341.069783	13.94	0.018000000000000682	correct formula	-1.865830421447754	-1.6802670171586143
2328	71	-1.6140228509902954	C16H35O4P	[M+Na]+	DDA	LC-MS water	3.758458627547339	1	15.155	345.21667	50.55247:1896 53.03887:3281 55.0544:6917 57.06998:6187 62.98184:2814 64.97757:19729 65.03856:1646 67.0542:4183 69.06999:2796 71.08532:2136 79.05872:4597 81.07713:5320 83.09267:2307 89.06596:7955 91.05922:6941 93.07406:2002 95.05349:4869 95.08982:1861 98.98736:3081 101.0618:1805 102.15099:2198 105.0346:3306 105.07102:3444 106.96675:2482 109.10126:2340 116.94249:2039 120.96637:186587 128.95372:8072…	345.21677:3315346 346.22012:1763785 347.22348:827094	221006_Std100ngL1_oSPE_BEH_DDA_ESIpos_15	24861340.6666667	310745.699460722	DTXSID1027134	Bis(2-ethylhexyl) phosphate	SEGLCEQVOFDUPX-UHFFFAOYNA-N	SEGLCEQVOFDUPX-UHFFFAOYNA-N	C16H35O4P	CCCCC(CC)COP(O)(=O)OCC(CC)CCCC	322.2273	15.2	0.04499999999999993	correct formula	-1.3259851932525637	-0.9128075734955984
2382	72	-2.1330184936523438	C14H12F2O5S	[M+Na]+	DDA	LC-MS water	1.772672961750992	1	12.36	353.02539	51.25474:1600 54.59761:1812 55.01802:1900 55.0544:3164 57.07021:2652 57.92733:1924 60.83632:1740 60.87812:2043 64.9775:29455 67.0542:2570 70.8728:1683 79.0591:3956 80.95851:6569 91.05923:2578 95.08933:2639 109.10065:1882 121.06485:1784 124.84179:1569 128.95374:9513 133.00586:1575 135.98674:1495 164.92026:1697 190.94231:13663 195.06313:4304 200.59998:1595 211.05321:11085 216.94376:1568 219.78989:1…	353.02573:2581435 354.02908:515410 355.03244:422254	221006_Std100ngL1_oSPE_BEH_DDA_ESIpos_15	39876508	6724783.72502789	DTXSID4020791	Malathion	JXSJBGJIGXNWCI-UHFFFAOYNA-N	JXSJBGJIGXNWCI-UHFFFAOYNA-N	C10H19O6PS2	CCOC(=O)CC(SP(=S)(OC)OC)C(=O)OCC	330.036072	12.35	0.009999999999999787	incorrect formula	-2.242042064666748	-2.9755471353056393
263	73	-0.5040854215621948	C4H8FN3O	[M+H]+	DDA	LC-MS water	1.175512581228053	1	7.376	134.07149	50.01547:400978 51.01874:14807 51.02321:484377 52.01858:52193 52.02659:19077 52.03111:13690 53.00254:53421 53.03881:404493 54.03412:17350 54.04222:13036 55.0182:22141 61.00754:32550 62.01523:117430 63.02311:145534 65.0022:52545 65.03875:30904 66.01004:10895 66.03395:9610 66.04656:41726 67.04178:41452 74.01518:18375 75.01266:6348 76.02056:7120 77.04086:139753 78.03837:29767 78.05101:28233 79.05905…	134.07146:175319584 135.07481:18602376 136.07817:1267229	221006_Std100ngL1_oSPE_BEH_DDA_ESIpos_15	4413070677.33333	97238866.3349193	DTXSID50274037	4-Methyl-1H-benzotriazole	CMGDVUCDZOBDNL-UHFFFAOYSA-N	CMGDVUCDZOBDNL-UHFFFAOYSA-N	C7H7N3	CC1=CC=CC2=C1N=NN2	133.064	7.41	0.03399999999999981	incorrect formula	-0.875713050365448	NA
263	73	-0.5040854215621948	C4H8FN3O	[M+H]+	DDA	LC-MS water	1.175512581228053	1	7.376	134.07149	50.01547:400978 51.01874:14807 51.02321:484377 52.01858:52193 52.02659:19077 52.03111:13690 53.00254:53421 53.03881:404493 54.03412:17350 54.04222:13036 55.0182:22141 61.00754:32550 62.01523:117430 63.02311:145534 65.0022:52545 65.03875:30904 66.01004:10895 66.03395:9610 66.04656:41726 67.04178:41452 74.01518:18375 75.01266:6348 76.02056:7120 77.04086:139753 78.03837:29767 78.05101:28233 79.05905…	134.07146:175319584 135.07481:18602376 136.07817:1267229	221006_Std100ngL1_oSPE_BEH_DDA_ESIpos_15	4413070677.33333	97238866.3349193	DTXSID1038743	5-Methyl-1H-benzotriazole	LRUDIIUSNGCQKF-UHFFFAOYSA-N	LRUDIIUSNGCQKF-UHFFFAOYSA-N	C7H7N3	CC1=CC2=C(NN=N2)C=C1	133.064	7.41	0.03399999999999981	incorrect formula	-0.875713050365448	NA
270	74	-0.6787917017936707	C7H6N2O	[M+H]+	DDA	LC-MS water	4.044353684439244	1	5.431	135.05542	50.01538:10421 51.02332:15090 52.01844:3165 53.00243:8476 53.03888:12065 55.01801:3789 55.93459:12732 56.96504:7779 58.96061:4921 62.0153:4058 62.92928:3709 63.02292:5394 65.03861:23973 68.42858:2021 79.05917:14402 80.05416:48006 81.07752:1832 85.66701:1888 91.05936:14230 92.05443:84242 93.05718:4411 93.06158:28952 93.07405:3409 95.05349:7329 105.04558:3429 106.05385:4961 107.06129:175904 107.086…	135.05542:11547341 136.05877:1870823 137.06213:990599	221006_Std100ngL1_oSPE_BEH_DDA_ESIpos_15	348048981.333333	3470464.41047957	DTXSID0060642	2-Hydroxybenzimidazole	SILNNFMWIMZVEQ-UHFFFAOYSA-N	SILNNFMWIMZVEQ-UHFFFAOYSA-N	C7H6N2O	OC1=NC2=CC=CC=C2N1	134.04801	5.41	0.020999999999999908	correct formula	-1.014219880104065	NA
2733	75	-1.059028148651123	C13H20FN6O4P	[M+Na]+	DDA	LC-MS water	2.1093426214183215	1	14.074	397.11652	55.05463:11104 56.58998:1725 57.07019:29730 59.04942:3464 62.98185:7128 64.97745:25090 65.98906:1674 67.0542:1841 67.7203:2046 70.9889:1850 80.27811:1584 80.95851:1729 81.2408:1524 83.09304:12795 87.73046:1920 89.0658:3161 91.05923:4062 92.25287:1606 98.98735:13891 101.0983:28140 104.76755:1738 115.05388:2060 118.1921:1555 124.99975:26365 128.95358:11474 142.96657:4856 151.01562:4497 169.02603:54…	397.11612:503216 398.11947:0 399.12283:0	221006_Std100ngL1_oSPE_BEH_DDA_ESIpos_15	6076669	1863880.77006035	DTXSID8034588	Famoxadone	PCCSBWNGDMYFCW-UHFFFAOYNA-N	PCCSBWNGDMYFCW-UHFFFAOYNA-N	C22H18N2O4	CC1(OC(=O)N(NC2=CC=CC=C2)C1=O)C1=CC=C(OC2=CC=CC=C2)C=C1	374.12666	14.07	0.0039999999999995595	incorrect formula	-2.7555150985717773	NA
2750	76	-1.5380243062973022	C18H39O7P	[M+H]+	DDA	LC-MS water	4.647170814619949	1	15.093	399.25079	53.00237:85433 53.03884:32838 55.05438:1273704 56.0578:22284 57.07018:2878724 58.07341:59407 59.04938:294875 62.98181:20412 64.97749:166650 67.98942:19597 83.09306:1473004 84.09529:36478 89.06569:36070 98.98733:1265507 101.09833:2835598 102.1016:94873 124.99987:276199 143.01054:981559 144.01379:14437 145.12238:24340 151.01553:11518 155.04674:11168 169.02592:30769 187.03693:17162 199.07272:7366309…	399.25061:505761152 400.25396:498666208 401.25732:62775636	221006_Std100ngL1_oSPE_BEH_DDA_ESIpos_15	5516852053.33333	821148515.923944	DTXSID5021758	Tris(2-butoxyethyl) phosphate	WTLBZVNBAKMVDP-UHFFFAOYSA-N	WTLBZVNBAKMVDP-UHFFFAOYSA-N	C18H39O7P	CCCCOCCOP(=O)(OCCOCCCC)OCCOCCCC	398.243343	15.1	0.006999999999999673	correct formula	-1.5380243062973022	NA
279	77	-1.461886644363403	C7H5NS	[M+H]+	DDA	LC-MS water	4.0417365287290865	1	8.358	136.0219	50.01554:23946 51.02331:26253 52.01844:3334 53.00241:12747 53.0389:12671 53.99769:4545 55.05461:3184 55.9346:14519 59.96664:2759 62.0153:5166 62.92927:9386 63.02328:8202 65.03856:32632 67.05419:6366 68.9795:122348 72.93713:10154 74.01491:3742 77.04095:4257 79.05908:10144 80.05407:4732 80.06215:3184 81.04068:3580 81.07712:7197 81.99444:5727 83.97291:4265 90.95295:6794 91.0592:18631 92.98349:4831 9…	136.0219:16466066 137.02525:1510911 138.02861:572719	221006_Std100ngL1_oSPE_BEH_DDA_ESIpos_15	650058261.333333	9852877.33562807	DTXSID7024586	1,3-benzothiazole	IOJUPLGTWVMSFF-UHFFFAOYSA-N	IOJUPLGTWVMSFF-UHFFFAOYSA-N	C7H5NS	S1C=NC2=CC=CC=C12	135.01427	8.3	0.05799999999999983	correct formula	-1.5305492877960205	NA
2848	78	-2.632192373275757	C14H18N6O7S	[M+H]+	DDA	LC-MS water	4.15128626564774	1	8.724	415.10367	52.01858:11039 53.00253:12722 54.03406:32060 55.01812:14813 55.02932:28080 56.01337:102150 57.04491:50853 58.02885:27589 64.97741:23531 65.01342:5063 66.03389:6025 67.02902:22449 68.01312:47273 68.99721:172924 69.00851:38220 69.021:15232 69.99245:7017 70.02856:14111 71.06046:251604 72.04431:28454 79.03372:7981 80.01784:11620 80.04167:9232 81.01554:30648 81.02803:18505 81.05198:88908 82.03621:1544…	415.10367:62202600 416.10702:26109920 417.11038:9587675	221006_Std100ngL1_oSPE_BEH_DDA_ESIpos_15	914546218.666667	316021467.579563	DTXSID9058496	Pyrazosulfuron ethyl	BGNQYGRXEXDAIQ-UHFFFAOYSA-N	BGNQYGRXEXDAIQ-UHFFFAOYSA-N	C14H18N6O7S	CCOC(=O)C1=C(N(C)N=C1)S(=O)(=O)NC(=O)NC1=NC(OC)=CC(OC)=N1	414.095771	8.78	0.05599999999999916	correct formula	-1.9900187253952024	NA
2890	79	-2.0928637981414795	C18H31FN6O3	[M+Na]+	DDA	LC-MS water	1.9366268543560905	1	15.1	421.23239	51.02326:6512 53.03897:22372 55.05439:5225 57.06996:5783 62.98156:3599 64.97756:17409 67.05418:8361 69.03341:17622 71.0853:4937 77.04064:13565 79.05908:5228 81.07711:5727 91.05939:14368 93.07403:4169 95.05357:53160 103.05661:10703 105.03474:179754 105.04561:18665 106.03799:8316 107.04991:3444 113.05956:57254 115.05385:6291 117.06967:21892 121.06481:4421 128.95366:6182 131.04903:17984 137.0959:311…	421.23227:5242736 422.23562:4317267 423.23898:559448	221006_Std100ngL1_oSPE_BEH_DDA_ESIpos_15	51361629.3333333	9821651.90711814	DTXSID5021758	Tris(2-butoxyethyl) phosphate	WTLBZVNBAKMVDP-UHFFFAOYSA-N	WTLBZVNBAKMVDP-UHFFFAOYSA-N	C18H39O7P	CCCCOCCOP(=O)(OCCOCCCC)OCCOCCCC	398.243343	15.1	0	incorrect formula	-1.5380243062973022	NA
1176	8	-1.949296951293945	C13H21NO3	[M+H]+	DDA	LC-MS water	4.773420468351005	1	3.71	240.1593	50.01551:7960 51.02329:43457 53.00238:7234 53.03888:57298 55.01803:19634 55.0546:4652 56.96502:3567 57.06999:91950 58.96059:9611 62.929:3159 65.03859:74743 66.04663:3073 67.0418:2475 67.05417:4821 68.04937:2591 69.06997:3424 73.02838:7588 77.04095:41770 78.05112:18650 79.05917:21061 80.05412:29041 81.04067:6584 81.0771:2512 83.09305:2371 87.49182:2280 89.04456:5607 89.06578:17011 90.05166:4051 91…	240.15971:62790148 241.16306:14720759 242.16642:1073259	221006_Std100ngL1_oSPE_BEH_DDA_ESIpos_15	935436864	38708478.8681327	DTXSID5021255	salbutamol	NDAUXUAQIAJITI-UHFFFAOYNA-N	NDAUXUAQIAJITI-UHFFFAOYNA-N	C13H21NO3	CC(C)(C)NCC(O)C1=CC=C(O)C(CO)=C1	239.15214	3.7	0.009999999999999787	correct formula	-1.9401202201843264	NA
2900	80	-0.5394455194473267	C17H20F2N8O3	[M+H]+	DDA	LC-MS water	2.139752268688458	1	10.77	423.16943	51.02323:6381 53.03886:29153 54.0341:5737 55.05456:23411 57.07016:10556 64.97744:29791 67.05443:8240 77.04086:19051 78.03842:5579 79.05907:22195 80.05441:71863 81.07706:7779 83.093:5556 84.08739:6294 88.00097:9547 89.00844:9508 91.05914:5032 95.05345:71318 96.0487:7523 96.05678:4969 102.01303:10790 104.05151:6515 105.04626:19755 107.06174:4303 108.08183:13344 115.00543:5995 115.05436:24407 116.04…	423.16959:27107008 424.17294:17894120 425.1763:27132936	221006_Std100ngL1_oSPE_BEH_DDA_ESIpos_15	565364288	57694403.9144112	DTXSID7023227	Losartan	PSIFNNKUMBGKDQ-UHFFFAOYSA-N	PSIFNNKUMBGKDQ-UHFFFAOYSA-N	C22H23ClN6O	CCCCC1=NC(Cl)=C(CO)N1CC1=CC=C(C=C1)C1=CC=CC=C1C1=NN=NN1	422.16219	10.79	0.019999999999999574	incorrect formula	-2.782576322555542	NA
2914	81	-2.036702871322632	C21H30Cl2N4O	[M+H]+	DDA	LC-MS water	2.066890182618186	1	12.921	425.18762	53.00257:4586 53.03884:3565 55.05458:58871 56.0497:11242 57.07017:3938 58.0653:55445 59.04939:4046 61.0109:6938 62.98181:4193 64.97748:25539 67.04178:4081 67.05417:37051 68.04963:39596 69.06996:122047 70.06519:198668 70.07305:4991 71.06855:3627 82.07256:136548 83.08044:157899 83.09296:13780 84.08286:4808 84.08745:67446 93.074:6242 95.08981:43756 96.08497:16321 97.09216:17401 98.0998:9098 106.9666…	425.18762:25526152 426.19097:19458644 427.19433:36429408	221006_Std100ngL1_oSPE_BEH_DDA_ESIpos_15	257443344	33352114.2156375	DTXSID2022836	Clindamycin	KDLRVYVGXIQJDK-UHFFFAOYNA-N	KDLRVYVGXIQJDK-AWPVFWJPSA-N	C18H33ClN2O5S	CCCC1CC(N(C)C1)C(=O)NC(C(C)Cl)C1OC(SC)C(O)C(O)C1O	424.17987	12.9	0.02099999999999902	incorrect formula	-2.1320550441741943	NA
2941	82	-2.1838903427124023	C19H30F2N6O3	[M+H]+	DDA	LC-MS water	1.7668229625545202	1	11.651	429.24057	51.02343:5356 53.03884:24901 56.04968:4504 57.07016:10922 64.97744:24733 65.03851:4496 67.05443:60767 77.04084:14133 79.05909:28027 80.05443:62266 84.08742:328420 85.09098:10300 95.05342:53231 96.04862:12638 103.05645:4338 105.04612:20731 112.07579:4630 115.05445:8393 116.04935:4573 127.05429:6849 128.04961:5730 128.9536:9485 129.04482:23920 130.03986:4485 139.05447:16997 140.04935:58265 141.0576…	429.24057:20996080 430.24392:26401676 431.24728:3774233	221006_Std100ngL1_oSPE_BEH_DDA_ESIpos_15	321231989.333333	29028064.0125466	DTXSID0023169	Irbesartan	YOSHYTLCDANDAN-UHFFFAOYSA-N	YOSHYTLCDANDAN-UHFFFAOYSA-N	C25H28N6O	CCCCC1=NC2(CCCC2)C(=O)N1CC1=CC=C(C=C1)C1=CC=CC=C1C1=NN=NN1	428.23246	11.67	0.019000000000000128	incorrect formula	-2.2473206520080566	NA
2948	83	-0.725367546081543	C17H13F3N2O8	[M+H]+	DDA	LC-MS water	2.214402830538192	1	11.478	431.06937	51.02327:2380 52.6487:1656 60.47367:1451 62.98185:3427 64.97745:27972 71.02905:2817 75.02526:3917 80.95891:2213 95.0336:3408 113.03935:13348 115.0009:2828 118.48797:1692 122.14615:1799 123.03504:15113 123.48253:1641 128.95341:8786 137.14078:1618 139.00639:7288 142.99594:2695 148.03954:1500 158.99068:5900 185.05208:8610 187.04788:29568 190.94218:4905 201.25745:1609 212.2739:7000 216.70894:1672 217…	431.06894:296303 432.07229:171572 433.07565:0	221006_Std100ngL1_oSPE_BEH_DDA_ESIpos_15	4167469.16666667	592057.746463623	DTXSID2022678	Bicalutamide	LKJPYSCBVHEWIU-UHFFFAOYNA-N	LKJPYSCBVHEWIU-UHFFFAOYSA-N	C18H14F4N2O4S	CC(O)(CS(=O)(=O)c1ccc(F)cc1)C(=O)Nc1ccc(C#N)c(c1)C(F)(F)F	430.06104	11.47	0.007999999999999119	incorrect formula	-1.0472729206085205	NA
2981	84	-0.952455461025238	C18H29BN6O6	[M+H]+	DDA	LC-MS water	2.22940681446695	1	10.698	436.2348	64.97754:32473 80.95851:2544 109.82243:1922 128.95386:9817 140.04955:4764 152.06232:20168 153.06992:25776 163.0544:5684 164.06279:2009 165.06924:10805 166.06544:2389 167.07297:2723 169.06496:2832 178.05904:359278 178.07635:17672 179.07324:8554 180.08026:26887 181.08441:2174 190.06548:27203 190.94217:3521 191.07256:3705 192.06747:12618 205.07542:20558 206.0836:12961 207.09113:41794 208.07513:2769 …	436.23438:1123644 437.23772:892203 438.24108:0	221006_Std100ngL1_oSPE_BEH_DDA_ESIpos_15	35732372.6666667	21127180.4719277	DTXSID6023735	Valsartan	ACWBQPMHZXGDFX-UHFFFAOYNA-N	ACWBQPMHZXGDFX-JOCHJYFZSA-N	C24H29N5O3	CCCCC(=O)N(Cc1ccc(cc1)-c1ccccc1-c1nn[nH]n1)C(C(C)C)C(O)=O	435.22704	10.71	0.012000000000000455	incorrect formula	-0.9813255667686462	NA
2985	85	-1.7330528497695925	C14H18N6O7S	[M+Na]+	DDA	LC-MS water	4.116296352700448	1	8.708	437.08569	52.32635:2018 54.41829:1818 64.97753:22222 80.95538:1997 93.77892:1855 104.47453:2040 122.63461:2023 128.95369:4766 146.57391:1869 154.20763:1839 157.06149:2081 178.05905:558111 179.0623:19943 190.94217:3307 213.16495:4199 213.17664:3740 256.03729:8642 269.85446:1859 282.01657:135443 283.01852:8259 300.23782:2313 310.88849:2819 437.08682:7111	437.08569:3420254 438.08904:2172491 439.0924:813474	221006_Std100ngL1_oSPE_BEH_DDA_ESIpos_15	63517756	25766622.9688623	DTXSID9058496	Pyrazosulfuron ethyl	BGNQYGRXEXDAIQ-UHFFFAOYSA-N	BGNQYGRXEXDAIQ-UHFFFAOYSA-N	C14H18N6O7S	CCOC(=O)C1=C(N(C)N=C1)S(=O)(=O)NC(=O)NC1=NC(OC)=CC(OC)=N1	414.095771	8.78	0.07199999999999918	correct formula	-1.9900187253952024	NA
2991	86	-1.1737794876098633	C16H22BrN3O5	[M+Na]+	DDA	LC-MS water	2.3196199189381574	1	16.019	438.06354	55.0544:6574 57.03366:1595 57.07021:3993 62.46369:1806 62.98195:10232 64.97758:17595 67.0542:2942 69.06969:3412 71.08533:1715 79.0591:4089 81.07713:7039 85.10791:2432 89.06591:9235 89.16154:1811 90.57556:1613 91.05923:3112 93.07406:1887 95.0535:1893 95.08983:3710 105.07102:1885 106.96675:1858 107.08623:1767 107.96793:2013 109.10127:1671 118.26525:1770 121.10061:1895 128.95291:4143 133.08565:11800…	438.06454:605728 439.06789:652945 440.07125:1479778	221006_Std100ngL1_oSPE_BEH_DDA_ESIpos_15	5596919.75	2590598.70050377	DTXSID1023998	Cypermethrin	KAATUXNTWXVJKI-UHFFFAOYNA-N	KAATUXNTWXVJKI-UHFFFAOYNA-N	C22H19Cl2NO3	CC1(C)C(C=C(Cl)Cl)C1C(=O)OC(C#N)C1=CC=CC(OC2=CC=CC=C2)=C1	415.0742	16.02	0.0010000000000012221	incorrect formula	-4.663689136505127	-3.9327002071362207
305	87	-0.5585613250732422	C3H8ClNOS	[M+H]+	DDA	LC-MS water	2.1317760324319255	1	3.588	142.00896	53.0026:1889 55.01823:4191 55.05456:22508 57.03388:2417 57.04498:2257 57.0702:4309 57.9349:2105 58.96084:4498 59.93051:4078 59.96664:8068 62.01871:5816 62.94536:4093 62.96333:6386 63.0264:2978 63.99478:7567 64.92747:2600 64.97891:37681 67.05448:4132 68.04969:2114 68.99732:7958 69.06999:2932 78.99909:34335 79.05871:2643 80.9808:2895 81.07712:3531 83.093:11813 95.06443:3320 95.08981:2888 97.06797:3…	142.00874:23759770 143.01209:652754 144.01545:1151433	221006_Std100ngL1_oSPE_BEH_DDA_ESIpos_15	315904896	23213584.4232281	DTXSID6024177	Methamidophos	NNKVPIKMPCQWCG-UHFFFAOYNA-N	NNKVPIKMPCQWCG-UHFFFAOYNA-N	C2H8NO2PS	COP(N)(=O)SC	141.00134	3.6	0.01200000000000001	incorrect formula	-0.785550594329834	-0.584171691207989
3085	88	-2.781766414642334	C19H21Cl3N2O3	[M+Na]+	DDA	LC-MS water	2.083413537346011	1	11.484	453.05032	50.01549:3983 51.02324:18596 53.03883:6980 55.0546:166679 56.0578:5618 57.07017:8167 61.97936:9730 62.9818:9525 64.97747:21227 66.01006:12778 66.02124:17276 66.03393:9029 67.05444:4742 69.06994:5686 70.06517:3896 75.01264:10874 75.02523:15624 76.02057:134759 77.02384:7385 78.03846:27822 79.05904:3617 81.07707:3722 82.07259:24383 83.05647:18677 83.09306:53551 84.0874:5035 84.99054:17490 85.0716:41…	453.05032:246552 454.05367:0 455.05703:0	221006_Std100ngL1_oSPE_BEH_DDA_ESIpos_15	2818912.16666667	1089507.92935258	DTXSID2022678	Bicalutamide	LKJPYSCBVHEWIU-UHFFFAOYNA-N	LKJPYSCBVHEWIU-UHFFFAOYSA-N	C18H14F4N2O4S	CC(O)(CS(=O)(=O)c1ccc(F)cc1)C(=O)Nc1ccc(C#N)c(c1)C(F)(F)F	430.06104	11.47	0.013999999999999346	incorrect formula	-1.0472729206085205	NA
3247	89	-0.9613661170005798	C19H13Cl2N3O4S2	[M+H]+	DDA	LC-MS water	2.1146150823463112	1	11.451	481.9791	55.0544:2365 62.98185:4083 63.7416:1606 64.97748:40803 67.19887:1641 68.86982:1699 69.7777:1900 79.0591:2210 80.95851:5797 94.1079:1678 106.96675:2902 111.99502:6200 128.95357:16697 130.00558:54216 130.04076:1707 138.01038:9761 143.54832:1769 155.01367:1659 164.92026:2192 165.93112:1647 177.00871:19034 180.65218:1935 182.76804:1808 190.94218:6762 193.99983:4238 195.01865:9796 197.01109:3330 201.2…	481.9791:29234172 482.98245:25000982 483.98581:213412096	221006_Std100ngL1_oSPE_BEH_DDA_ESIpos_15	490008288	6590918.24195931	DTXSID2044345	Chlorantraniliprole	PSOVNZZNOMJUBI-UHFFFAOYSA-N	PSOVNZZNOMJUBI-UHFFFAOYSA-N	C18H14BrCl2N5O2	CNC(=O)C1=C(NC(=O)C2=CC(Br)=NN2C2=C(Cl)C=CC=N2)C(C)=CC(Cl)=C1	480.970792	11.44	0.011000000000001009	incorrect formula	-2.2649688720703125	NA
1190	9	-1.2959386110305786	C9H13ClN6	[M+H]+	DDA	LC-MS water	3.927579155018398	1	8.702	241.09647	51.02325:2627 53.00237:4109 53.03885:5213 55.02939:9717 56.04972:12484 57.07018:4366 58.06531:9762 61.97938:345687 62.98262:2614 64.97755:11343 65.03853:5760 67.02912:6230 68.02437:507615 68.04967:4227 69.02777:4861 71.06048:36195 71.08561:3238 73.02837:3141 79.01041:57413 79.05907:6159 83.06781:30979 83.09304:2938 89.04455:3712 90.01535:11337 91.05918:8155 93.07402:3541 95.05345:6939 95.08978:40…	241.0966:54627816 242.09995:9492557 243.10331:24284260	221006_Std100ngL1_oSPE_BEH_DDA_ESIpos_15	1204326613.33333	6755508.4679042	DTXSID1023990	Cyanazine	MZZBPDKVEFVLFF-UHFFFAOYSA-N	MZZBPDKVEFVLFF-UHFFFAOYSA-N	C9H13ClN6	CCNC1=NC(NC(C)(C)C#N)=NC(Cl)=N1	240.08902	8.7	0.002000000000000668	correct formula	-1.2424994707107544	-1.1149524133960402
328	90	-0.637690007686615	C9H10N2	[M+H]+	DDA	LC-MS water	3.82849007128488	1	8.519	147.09184	50.01551:192096 51.02325:565349 52.01841:32038 52.02669:25394 52.03111:36888 53.00261:19147 53.03885:132780 54.0341:10360 55.0182:6300 61.00731:11902 62.01533:31616 63.02317:98869 64.01838:9082 64.92743:11535 65.00224:24944 65.02612:10319 65.03882:100925 66.04632:7319 67.04177:5182 74.01491:21958 75.02528:33338 76.02052:19776 76.033:8484 77.04094:186788 78.0385:56119 78.04658:8756 78.05107:51285 …	147.09184:135868192 148.09519:13767975 149.09855:1387177	221006_Std100ngL1_oSPE_BEH_DDA_ESIpos_15	2778827605.33333	158112273.23126	DTXSID70870631	5,6-Dimethylbenzimidazole	LJUQGASMPRMWIW-UHFFFAOYSA-N	LJUQGASMPRMWIW-UHFFFAOYSA-N	C9H10N2	CC1=CC2=C(C=C1C)N=CN2	146.0844	8.47	0.04899999999999949	correct formula	-1.1060885190963743	NA
3343	91	-1.605178713798523	C27H35BN6O3	[M+H]+	DDA	LC-MS water	1.8239876894777056	1	10.46	502.29575	55.0546:10170 56.04975:12560 59.04939:49396 64.97748:45720 65.03882:6897 68.04938:14277 69.05734:4939 70.06524:11188 79.05869:8031 80.0541:17564 80.95887:4304 81.0771:5367 82.07258:31570 83.08044:4747 84.08743:6211 87.04976:12773 91.05919:320730 92.06275:12157 94.06915:8158 96.08515:28477 98.0998:18847 103.0564:12812 105.07094:42358 107.05043:28267 110.096:6904 115.0544:43191 116.06215:30234 117.…	502.29575:10589984 503.2991:16736628 504.30246:2979377	221006_Std100ngL1_oSPE_BEH_DDA_ESIpos_15	179029605.333333	3214624.47607762	DTXSID00861411	Fexofenadine	RWTNPBWLLIMQHL-UHFFFAOYSA-N	RWTNPBWLLIMQHL-UHFFFAOYSA-N	C32H39NO4	CC(C)(C1=CC=C(C=C1)C(CCCN2CCC(CC2)C(C3=CC=CC=C3)(C4=CC=CC=C4)O)O)C(=O)O	501.28791	10.45	0.010000000000001563	incorrect formula	-1.3821628093719482	NA
3366	93	-1.450599193572998	C21H17F7N4O3	[M+H]+	DDA	LC-MS water	2.209832305402239	1	15.465	507.12579	57.06997:2162 60.95443:2147 62.98184:3859 64.97758:25733 65.03861:16072 89.04471:34638 89.06534:2861 92.05448:36646 93.0379:2648 93.0616:35916 94.06477:2450 106.96614:2595 108.04574:9758 110.06016:17163 111.04414:2774 116.04955:153917 117.05253:4739 118.09488:2063 128.9529:8589 130.64549:1925 142.05234:4741 159.04124:3369 162.53697:2093 164.03008:6008 172.03738:5300 174.0526:2089 176.03183:6309 1…	507.12579:826479 508.12914:1278674 509.1325:150077	221006_Std100ngL1_oSPE_BEH_DDA_ESIpos_15	5054798.33333333	3669888.2744626	DTXSID6040373	Metaflumizone	MIFOMMKAVSCNKQ-QNKGDIEWSA-N	MIFOMMKAVSCNKQ-UHFFFAOYSA-N	C24H16F6N4O2	FC(F)(F)OC1=CC=C(NC(=O)N\N=C(/CC2=CC=C(C=C2)C#N)C2=CC=CC(=C2)C(F)(F)F)C=C1	506.11774	15.34	0.125	incorrect formula	-1.489396333694458	NA
3589	94	-0.5645025968551636	C30H36F2N2O6	[M+H]+	DDA	LC-MS water	2.111892347419845	1	12.538	559.26068	53.03886:5385 55.05441:10486 57.03364:6883 59.0494:2711 64.9776:28686 69.06998:2577 71.01264:9140 71.04896:5763 79.05881:19156 80.95849:6096 81.07711:4014 83.05662:19537 89.02923:3754 91.0592:4859 92.05448:26797 95.05345:13028 97.03151:6599 98.09983:2434 100.11509:5753 101.06177:6773 104.05168:10607 105.04613:3747 109.04436:8552 115.05396:13519 116.10648:4315 117.05727:8418 120.0444:8813 122.0394…	559.26208:5250995 560.26543:9015290 561.26879:2235433	221006_Std100ngL1_oSPE_BEH_DDA_ESIpos_15	81958970.6666667	1709065.70826207	DTXSID8029868	Atorvastatin	XUKUURHRXDUEBC-UHFFFAOYNA-N	XUKUURHRXDUEBC-KAYWLYCHSA-N	C33H35FN2O5	CC(C)c1c(C(=O)Nc2ccccc2)c(c(-c2ccc(F)cc2)n1CCC(O)CC(O)CC(O)=O)-c1ccccc1	558.253	12.55	0.012000000000000455	incorrect formula	-1.1978241205215454	NA
4001	96	-0.7549788951873779	C38H63N5O9	[M+H]+	DDA	LC-MS water	2.305012672926893	1	11.273	734.46973	53.00259:2950 55.05437:22394 57.05747:4966 58.06532:8235 59.04941:22517 64.97745:22829 69.03363:3055 70.0652:7131 71.04929:3438 72.08086:119535 73.05218:3355 73.08404:3184 79.05908:3201 81.07711:9718 83.05649:455041 84.05926:11114 84.08745:9886 85.03501:3020 85.07165:2631 87.04981:55007 88.08169:30720 95.05347:2812 97.06796:6239 98.09983:119708 99.08363:4870 99.10746:4527 100.07908:10281 113.0593…	734.46973:1906294 735.47308:2700332 736.47644:888036	221006_Std100ngL1_oSPE_BEH_DDA_ESIpos_15	33504758.6666667	2457888.31623028	DTXSID4022991	Erythromycin	ULGZDMOVFRHVEP-UHFFFAOYNA-N	ULGZDMOVFRHVEP-RWJQBGPGSA-N	C37H67NO13	CCC1OC(=O)C(C)C(OC2CC(C)(OC)C(O)C(C)O2)C(C)C(OC2OC(C)CC(C2O)N(C)C)C(C)(O)CC(C)C(=O)C(C)C(O)C1(C)O	733.461244	11.24	0.032999999999999474	incorrect formula	-0.5895410180091858	NA
4013	97	-0.5895410180091858	C38H69NO13	[M+H]+	DDA	LC-MS water	3.514432468603294	1	12.421	748.48676	55.018:2467 55.05439:26449 57.05747:4346 58.06532:7509 59.04943:28036 59.21002:2378 64.97752:28335 70.0652:6272 71.04896:2557 72.08087:139814 73.05218:3503 73.06492:3370 73.08404:4235 78.51398:2435 79.05871:2380 80.95849:4741 81.07719:13350 83.05651:459701 84.0591:13621 84.08744:14152 86.0668:3503 87.04982:63009 88.08178:33371 95.05347:3039 97.06796:2912 98.09987:147107 99.08363:5254 99.10323:575…	748.48645:2094101 749.4898:3381486 750.49316:917265	221006_Std100ngL1_oSPE_BEH_DDA_ESIpos_15	25929232.6666667	3380582.62504518	DTXSID3022829	Clarithromycin	AGOYDEPGAOXOCK-UHFFFAOYNA-N	AGOYDEPGAOXOCK-KCBOHYOISA-N	C38H69NO13	CCC1OC(=O)C(C)C(OC2CC(C)(OC)C(O)C(C)O2)C(C)C(OC2OC(C)CC(C2O)N(C)C)C(C)(CC(C)C(=O)C(C)C(O)C1(C)O)OC	747.476894	12.38	0.04099999999999859	correct formula	-0.8016842007637024	NA
458	98	-0.9102494716644288	C7H15FN2O	[M+H]+	DDA	LC-MS water	1.401041374116603	1	3.699	163.12321	50.01549:46262 51.02324:122795 52.01863:3317 52.02669:4059 52.03112:6087 53.00259:5801 53.03884:27826 54.04671:2245 55.93455:6053 56.04971:2306 56.96503:6706 58.96059:7360 59.9305:4806 62.01534:10669 62.92927:23960 63.02317:59415 64.03079:10169 65.03855:36725 66.04635:6821 67.0418:5646 70.0652:3464 72.93701:3884 74.01524:2925 75.02524:7755 77.04094:22270 78.0385:27681 79.04625:3034 79.05897:13169…	163.12321:36872988 164.12656:6038996 165.12992:247693	221006_Std100ngL1_oSPE_BEH_DDA_ESIpos_15	440564906.666667	93518021.6529969	DTXSID1020930	(-)-Nicotine	SNICXCGAKADSCV-UHFFFAOYNA-N	SNICXCGAKADSCV-JTQLQIEISA-N	C10H14N2	CN1CCCC1C1=CN=CC=C1	162.1157	3.7	0.001000000000000334	incorrect formula	-1.308968424797058	-1.3670380286426682
470	99	-0.7065612077713013	C9H12N2O	[M+H]+	DDA	LC-MS water	4.421475477624321	1	6.156	165.1026	50.01551:52952 51.02326:129561 52.02648:6534 53.00238:5184 53.03887:21923 53.93936:10718 56.01324:74002 56.96502:5830 58.96059:4148 63.02317:3509 64.92717:14386 65.00223:6466 65.03853:34529 66.04635:4713 67.05447:7875 70.94201:3830 72.01551:3593 72.04439:3620527 73.04145:9226 73.04779:69866 77.0409:17354 79.05907:7718 81.04067:5516 81.0771:6531 89.04456:3161 91.05916:19521 92.05476:132825 93.0571…	165.10236:125146384 166.10571:14951451 167.10907:4838147	221006_Std100ngL1_oSPE_BEH_DDA_ESIpos_15	3823424512	33433113.0132987	DTXSID7037551	Fenuron	XXOYNJXVWVNOOJ-UHFFFAOYSA-N	XXOYNJXVWVNOOJ-UHFFFAOYSA-N	C9H12N2O	CN(C)C(=O)NC1=CC=CC=C1	164.09496	6.12	0.03599999999999959	correct formula	-0.7065612077713013	NA
1309	1	-1.118267059326172	C8H16B2FNO2P	[M-H]-	DDA	Surface water	1.032921501650316	1	11.179	227.10776	55.01878:5447 57.03446:47883 58.00593:6502 58.02984:74127 59.01382:13978 65.03967:4061 67.01898:7795 69.03489:6927 70.03004:4238 71.0141:32145 71.05041:63317 72.02174:3609 73.0298:21274 79.95763:15262 80.02681:14073 80.98109:11731 81.0305:3936 81.03479:72199 82.03813:5650 83.05047:384648 84.02202:35458 84.05393:33636 85.02975:22314 85.06591:12573 87.04531:14146 93.03463:33131 95.05034:16390 96.95…	227.1078:13682998 228.11115:1240000 229.11451:0	221006_Swspiked_oSPE_BEH_DDA_ESIneg_40	228517824	8668450.23211693	DTXSID7020182	Bisphenol A	IISBACLAFKSPIT-UHFFFAOYSA-N	IISBACLAFKSPIT-UHFFFAOYSA-N	C15H16O2	CC(C)(C1=CC=C(O)C=C1)C1=CC=C(O)C=C1	228.11503	11.18	9.999999999994458e-4	incorrect formula	-2.1572811603546143	-1.6860560425299866
1709	10	-1.2458807229995728	C10H14BO3PS	[M-H]-	DDA	Surface water	1.716697819697128	1	5.976	254.0452	55.01901:3559 57.03449:17980 58.02989:7470 59.01382:14314 67.01899:2644 69.0349:6161 71.01414:6442 71.05044:13208 72.9933:4294 73.0298:6601 78.96578:58808 79.95764:14245 80.98081:7335 81.03482:4085 83.01391:4341 83.05043:11821 85.02976:24610 85.06594:5057 86.00008:9214 87.00869:4203 87.0453:5667 93.03515:2271 95.05026:5870 96.95852:26554 96.9765:12079 97.02985:3809 97.06624:8798 99.04552:6389 99.…	254.0452:39072596 255.04855:7371724 256.05191:18226356	221006_Swspiked_oSPE_BEH_DDA_ESIneg_40	1592517034.66667	14426323.9537714	DTXSID5032442	Imidacloprid	YWTYJOPNNQFBPC-UHFFFAOYSA-N	YWTYJOPNNQFBPC-UHFFFAOYSA-N	C9H10ClN5O2	[O-][N+](=O)\N=C1/NCCN1CC1=CN=C(Cl)C=C1	255.052303	5.95	0.0259999999999998	incorrect formula	-0.24621304869651792	-0.07680924747480725
1850	12	-1.980175256729126	C10H10ClFOS2	[M-H]-	DDA	Surface water	1.0374566091919994	1	7.882	262.97601	54.06859:1790 55.01879:2103 57.03439:11660 58.02989:5706 59.01376:8897 65.00337:2680 65.03968:3175 65.99863:4535 67.01928:2482 69.0346:4004 71.01415:2583 71.05046:5505 73.02981:4939 75.00893:2807 79.95753:17384 80.9171:7100 80.96517:3687 80.98114:50042 81.03482:5135 81.98194:5768 83.05036:8820 85.02974:7839 85.06636:2021 89.94421:1767 92.05089:3293 92.96728:2361 93.03454:8740 93.07129:2048 94.962…	262.97598:28130340 263.97933:2623437 264.98269:0	221006_Swspiked_oSPE_BEH_DDA_ESIneg_40	272289877.333333	8827570.15749302	DTXSID6062599	Perfluoro-n-pentanoic acid	CXZGQIAOTKWCDB-UHFFFAOYSA-N	CXZGQIAOTKWCDB-UHFFFAOYSA-N	C5HF9O2	OC(=O)C(F)(F)C(F)(F)C(F)(F)C(F)(F)F	263.9832859	8.06	0.17800000000000082	incorrect formula	-0.15887242555618286	NA
1915	13	-1.2259373664855957	C7H13BrN2O4	[M-H]-	DDA	Surface water	2.2822360710975453	1	13.476	266.99854	57.03445:2130600 58.02983:2027712 58.03795:64416 59.03306:39535 69.03489:38668 70.03004:66552 71.05044:47344 83.05044:117440 85.06587:110185 97.06629:134667 99.0815:270005 109.06575:94684 111.08201:121534 113.09729:12188849 114.10057:985935 123.0815:53180 125.09723:103619 126.09275:116032 126.99593:1273338 127.11281:9517036 127.99894:57926 128.11629:1006453 137.09766:291490 138.09222:391061 139.1…	266.99854:42349040 268.00189:6388419 269.00525:41566776	221006_Swspiked_oSPE_BEH_DDA_ESIneg_40	702501674.666667	39484347.786986	DTXSID6021824	Dichlorophene	MDNWOSOZYLHTCG-UHFFFAOYSA-N	MDNWOSOZYLHTCG-UHFFFAOYSA-N	C13H10Cl2O2	OC1=CC=C(Cl)C=C1CC1=CC(Cl)=CC=C1O	268.00578	13.49	0.013999999999999346	incorrect formula	-2.6630148887634277	NA
1932	14	-0.8362635374069214	C15H15N3O2	[M-H]-	DDA	Surface water	3.5228810356593017	1	13.724	268.10895	57.03449:536211 58.02988:6028729 58.03774:161963 58.05077:28370 59.01383:45993 59.03327:109060 70.02996:117862 71.05045:32629 83.05046:71541 85.06593:28178 91.04292:25455 92.05083:213369 97.06627:45273 98.06977:27815 99.08195:253147 100.08478:29736 105.03494:41402 109.06641:28801 111.08208:44322 112.08545:39664 113.09727:820077 114.10055:589040 123.08217:185385 124.08492:166724 125.09708:271594 1…	268.10904:32395190 269.11239:7032504 270.11575:0	221006_Swspiked_oSPE_BEH_DDA_ESIneg_40	590962677.333333	55008629.6954519	DTXSID6021450	Disperse yellow 3	PXOZAFXVEWKXED-ISLYRVAYSA-N	PXOZAFXVEWKXED-ISLYRVAYSA-N	C15H15N3O2	CC(=O)NC1=CC=C(C=C1)\N=N\C1=C(O)C=CC(C)=C1	269.116427	13.73	0.006000000000000227	correct formula	-1.6593416929244995	NA
2075	15	-1.6634855270385742	C9H15FN4O3S	[M-H]-	DDA	Surface water	1.4153564498484392	1	5.141	277.07666	55.01878:5766 57.03449:25050 59.01385:23984 61.97058:4366 63.96257:18002 64.01947:21320 65.00336:5858 65.01464:25513 65.03967:5592 65.99862:4889 67.01898:3337 69.03487:11412 71.01413:8484 71.05044:7989 72.9933:5793 73.02979:7463 75.00887:11516 77.96561:4909 78.91908:11264 78.96576:4619 79.05547:6032 79.95771:32857 80.91708:30737 80.96533:12425 80.98084:124747 81.0348:8245 81.04607:11960 81.98195:…	277.07666:14612567 278.08001:2393256 279.08337:5785594	221006_Swspiked_oSPE_BEH_DDA_ESIneg_40	298178533.333333	32713260.4707269	DTXSID6021290	Sulfamethazine	ASWVTGNCAZCNNR-UHFFFAOYSA-N	ASWVTGNCAZCNNR-UHFFFAOYSA-N	C12H14N4O2S	CC1=CC(C)=NC(NS(=O)(=O)C2=CC=C(N)C=C2)=N1	278.083748	5.23	0.08900000000000041	incorrect formula	-0.8720219135284424	NA
2233	16	-0.2885308563709259	C12H14O6S	[M-H]-	DDA	Surface water	2.78817491449402	1	11.074	285.04358	55.01878:4958 57.03459:48030 58.02973:134748 59.01382:11660 59.03305:4262 62.96428:3672 69.03458:4944 71.01381:5670 71.05053:95087 72.05357:3921 79.95725:9621 80.98094:27489 81.0348:8579 81.98152:5812 82.97859:10385 83.05055:24479 84.0216:3852 85.06607:133336 86.06937:7958 87.00868:4981 95.05025:10326 96.95856:3973 97.06584:21941 99.08167:293674 100.08493:25259 101.06076:6989 106.04225:4914 106.0…	285.04358:5297301 286.04693:1582798 287.05029:2235887	221006_Swspiked_oSPE_BEH_DDA_ESIneg_40	72637629.3333333	3322625.55593936	DTXSID1021087	Oxazepam	ADIMAYPTOBDMTL-UHFFFAOYNA-N	ADIMAYPTOBDMTL-UHFFFAOYNA-N	C15H11ClN2O2	OC1N=C(C2=CC=CC=C2)C2=CC(Cl)=CC=C2NC1=O	286.05091	11.06	0.013999999999999346	incorrect formula	-1.4914557933807373	NA
2330	17	-0.5102660655975342	C12H18ClFN2O3	[M-H]-	DDA	Surface water	1.3413711783052271	1	12.928	291.09064	53.4388:14431 57.03467:74315 58.02981:845972 59.01378:38613 65.03987:62678 67.0304:419354 69.0348:18220 70.03002:40132 71.05035:47535 80.02704:43668 81.0347:216923 83.05041:134747 84.04552:57759 86.06155:12499 91.05539:36177 93.03458:130339 95.05069:92387 96.04568:11677 97.0662:152788 99.08191:29659 100.07712:14840 106.0427:13488 107.0502:28880 109.06635:67189 110.06103:48144 111.082:311864 112.0…	291.09073:21457750 292.09408:5551143 293.09744:10035721	221006_Swspiked_oSPE_BEH_DDA_ESIneg_40	285982645.333333	471430.825183646	DTXSID6046555	Climbazole	OWEGWHBOCFMBLP-UHFFFAOYNA-N	OWEGWHBOCFMBLP-UHFFFAOYNA-N	C15H17ClN2O2	CC(C)(C)C(=O)C(OC1=CC=C(Cl)C=C1)N1C=CN=C1	292.09786	12.9	0.02800000000000047	incorrect formula	-1.1034001111984253	NA
2373	18	-1.0597022771835327	C16H22O5	[M-H]-	DDA	Surface water	3.5234881500684403	1	8.63	293.13947	55.01901:2392 57.03448:16691 58.0298:11981 59.01375:10931 65.00337:2176 69.0349:4376 71.01414:4732 71.05036:9947 73.0298:6561 75.02428:5625 79.95751:13323 80.98082:11156 81.03482:5523 83.01391:2208 83.05046:8962 85.02973:5313 85.06594:4213 87.00913:3033 87.0453:3460 93.03467:4122 94.96279:4002 95.05076:6238 96.95838:31322 97.02985:2953 97.06628:8584 99.04552:3493 99.08204:4459 103.92984:2050 107.…	293.13947:10520121 294.14282:4784939 295.14618:67860	221006_Swspiked_oSPE_BEH_DDA_ESIneg_40	174427600	6930405.66840816	DTXSID50873160	Mono(2-ethyl-5-hydroxyhexyl)Phthalate (Mixture of Diastereomerms)	RYPQSGURZSTFSX-UHFFFAOYNA-N	RYPQSGURZSTFSX-UHFFFAOYNA-N	C16H22O5	CCC(CCC(C)O)COC(=O)C1=CC=CC=C1C(=O)O	294.14672	8.93	0.29999999999999893	correct formula	-0.5060003399848938	NA
2389	19	-1.7764558792114258	C10H12ClFNO4P	[M-H]-	DDA	Surface water	1.4766452469853295	1	10.947	294.00943	57.03448:19138 58.02988:21960 71.01411:329498 79.05547:14826 81.0348:20344 85.06634:12398 93.03465:20272 96.95841:76173 97.06575:27088 99.00907:69481 106.04283:13497 107.05046:21328 108.02182:46385 109.0664:15558 120.05794:40811 121.0297:44280 121.06616:99895 122.06976:14582 125.0979:15992 133.06618:32798 134.0377:79494 135.08176:14558 136.05341:30710 136.08914:211404 137.09254:19928 139.07645:18…	294.00943:44953240 295.01278:12184563 296.01614:61692528	221006_Swspiked_oSPE_BEH_DDA_ESIneg_40	506001984	7558494.39968146	DTXSID3037208	Diclofenac sodium salt	DCOPUUMXTXDBNB-UHFFFAOYSA-N	KPHWPUGNDIVLNH-UHFFFAOYSA-M	C14H11Cl2NO2	OC(=O)CC1=C(NC2=C(Cl)C=CC=C2Cl)C=CC=C1	295.01668	11.48	0.5330000000000013	incorrect formula	-1.8472834825515747	NA
1370	2	-1.3235790729522705	C9H10Cl2N2O	[M-H]-	DDA	Surface water	3.8585747985128385	1	10.886	231.0099	50.00352:13766 51.66415:10512 58.02988:12385 59.01383:22790 65.99862:8475 70.96951:13865 75.00892:14273 86.00378:95701 98.96463:30712 113.99927:7722 115.8113:7086 121.98005:9263 132.86867:9087 135.19812:7103 149.97568:653034 150.97816:35754 159.05621:13610 159.97311:1643222 160.97588:65268 169.12389:10846 170.11871:11790 184.13422:10245 185.93639:38013 185.95261:6354895 186.10661:9337 186.95572:3…	231.0099:278494688 232.01325:32912652 233.01661:216419632	221006_Swspiked_oSPE_BEH_DDA_ESIneg_40	7217613824	251525633.376767	DTXSID0020446	Diuron	XMTQQYYKAHVGBJ-UHFFFAOYSA-N	XMTQQYYKAHVGBJ-UHFFFAOYSA-N	C9H10Cl2N2O	CN(C)C(=O)NC1=CC(Cl)=C(Cl)C=C1	232.017019	10.87	0.016000000000000014	correct formula	-1.3235790729522705	-1.3203481778927684
2466	20	-1.7648582458496094	C14H21NO4P	[M-H]-	DDA	Surface water	2.265862510586283	1	9.7	297.11362	55.01879:4852 57.0345:18662 58.0299:26853 59.0138:19386 63.96258:3862 65.03967:7404 67.01898:2892 68.99827:4433 69.0349:6766 71.01419:13138 71.05045:115919 73.0298:3412 78.91917:15708 78.96576:7638 79.95761:16591 80.91709:3108 80.98081:73408 81.03481:5278 81.98193:6538 82.9786:5885 83.05036:10015 85.02973:5263 85.06604:12871 87.00912:2998 87.04529:3980 93.03467:6402 95.05039:11879 96.95852:20880 …	297.11359:9837724 298.11694:2800797 299.1203:105847	221006_Swspiked_oSPE_BEH_DDA_ESIneg_40	187329050.666667	20986685.2300448	DTXSID0048183	rac Enterolactone	HVDGDHBAMCBBLR-UHFFFAOYNA-N	HVDGDHBAMCBBLR-WMLDXEAASA-N	C18H18O4	Oc1cccc(CC2COC(=O)C2Cc2cccc(O)c2)c1	298.12051	9.7	0	incorrect formula	-3.03798246383667	NA
2503	21	-2.0576508045196533	C10H8N2OS4	[M-H]-	DDA	Surface water	1.0021690237479417	1	8.558	298.94318	57.03443:13256 58.02987:9571 59.01381:66559 63.96257:10263 68.99611:2866 71.01409:30562 71.05043:5252 72.99328:3831 73.02978:9290 78.91907:4251 79.95763:980717 80.91707:7536 80.95693:6456 80.96554:8169 80.98117:181684 81.03479:6199 81.98198:22377 82.96114:16712 82.97858:7502 83.05049:13382 85.02971:7345 85.06591:4828 87.00911:4955 93.03465:4277 95.05074:5439 96.95855:16640 97.02982:5511 97.06624:…	298.94318:137998208 299.94653:14079695 300.94989:26158756	221006_Swspiked_oSPE_BEH_DDA_ESIneg_40	1373367552	6136232.32578168	DTXSID3037707	Perfluoro-1-butanesulfonate	JGTNAGYHADQMCM-UHFFFAOYSA-N	LVTHXRLARFLXNR-UHFFFAOYSA-M	C4HF9O3S	OS(=O)(=O)C(F)(F)C(F)(F)C(F)(F)C(F)(F)F	299.9502729	8.71	0.15200000000000102	incorrect formula	-1.9361340999603271	NA
2604	22	-1.5952283143997192	C10H13F3N6O2	[M-H]-	DDA	Surface water	1.395757514490766	1	6.762	305.09686	55.01899:4221 57.0344:14300 59.01383:13352 65.01461:6994 65.99862:28779 66.00989:21232 67.03048:12803 67.9557:3749 67.99871:5957 68.0156:16423 68.02551:2528152 68.03635:13782 68.05141:7725 69.0226:18331 69.02902:40510 69.03457:5823 71.01412:3633 71.05043:6132 72.99328:3417 73.00869:56923 73.02945:5167 78.91906:4146 79.9577:17914 80.0256:3337 80.91707:6300 80.96522:14440 80.98081:55598 81.98191:50…	305.09692:113216392 306.10027:33435708 307.10363:3184906	221006_Swspiked_oSPE_BEH_DDA_ESIneg_40	2235570090.66667	20071156.9495355	DTXSID3020627	Fluconazole	RFHAOTPXVQNOHP-UHFFFAOYSA-N	RFHAOTPXVQNOHP-UHFFFAOYSA-N	C13H12F2N6O	OC(CN1C=NC=N1)(CN1C=NC=N1)C1=C(F)C=C(F)C=C1	306.104065	6.73	0.03199999999999914	incorrect formula	-1.6052693128585815	NA
2638	23	-1.5412870645523071	C14H12O6S	[M-H]-	DDA	Surface water	4.281170631478232	1	7.267	307.02817	55.01879:3511 57.03451:20037 59.01384:19738 63.96258:9223 65.00337:3159 65.99863:3017 68.02551:41467 69.02905:8490 69.0349:6769 71.05051:12667 72.9933:5766 73.0298:8711 78.91908:5856 79.95767:151757 80.91709:6523 80.9656:18018 80.9808:37380 81.03481:6967 81.98193:6066 82.9786:6473 83.05046:8409 85.02974:10669 85.06593:4771 87.00912:4025 87.04529:4335 91.01915:3419 93.03467:5851 94.96285:9824 95.0…	307.02817:7422588 308.03152:2041429 309.03488:767109	221006_Swspiked_oSPE_BEH_DDA_ESIneg_40	94688309.3333333	1960085.37238288	DTXSID2042436	Sulisobenzone	CXVGEDCSTKKODG-UHFFFAOYSA-N	CXVGEDCSTKKODG-UHFFFAOYSA-N	C14H12O6S	COC1=C(C=C(C(=O)C2=CC=CC=C2)C(O)=C1)S(O)(=O)=O	308.03546	7.45	0.18299999999999983	correct formula	-1.218836784362793	NA
2782	24	-1.2396354675292969	C11H14Cl3O2P	[M-H]-	DDA	Surface water	2.055477310697195	1	9.927	312.97275	57.03442:29988 58.02982:37333 59.01378:25099 63.96257:8195 68.99611:5586 69.03489:7580 71.01413:12980 71.05044:7979 73.02979:3858 74.025:4895 78.96613:11658 78.98534:7608 79.95756:22618 80.91708:5998 80.96515:5252 80.98115:55165 81.03465:25079 81.98192:3700 83.05045:31626 85.02972:5530 87.04528:8169 95.05074:9126 96.95803:18347 97.06617:22053 99.08149:11726 99.63379:3567 101.0613:10677 107.05046:…	312.97272:43842908 313.97607:6835040 314.97943:736140	221006_Swspiked_oSPE_BEH_DDA_ESIneg_40	368747904	17362233.0494042	DTXSID3031862	Perfluoro-n-hexanoic acid	PXUULQAPEKKVAH-UHFFFAOYSA-N	PXUULQAPEKKVAH-UHFFFAOYSA-N	C6HF11O2	OC(=O)C(F)(F)C(F)(F)C(F)(F)C(F)(F)C(F)(F)F	313.9800919	10.1	0.17300000000000004	incorrect formula	-0.409493625164032	NA
2863	25	-1.879815697669983	C10H6O4S4	[M-H]-	DDA	Surface water	2.2621158166732864	1	9.129	316.90753	57.03448:10361 58.02965:3620 59.01382:14877 63.96259:3065 69.0349:3433 71.01414:3347 71.05045:5374 72.99331:3795 73.02947:7161 75.00893:3476 76.27047:2074 78.91909:2220 78.96577:6438 79.95773:32954 80.96517:8367 80.98087:33676 81.03442:2323 81.98202:9494 82.97867:31604 83.05046:5479 85.02973:3098 87.00913:3781 93.03467:4568 95.05026:8873 96.96012:10516 97.02985:2563 97.06577:5307 99.04553:2570 10…	316.90759:11824710 317.91094:1787628 318.9143:34207884	221006_Swspiked_oSPE_BEH_DDA_ESIneg_44	112285864	13844890.8179686	DTXSID30992969	Bis(1,3-dichloro-2-propyl)Phosphate	NNKRUBFJSSBFSS-UHFFFAOYSA-N	NNKRUBFJSSBFSS-UHFFFAOYSA-N	C6H11Cl4O4P	C(C(CCl)OP(=O)(O)OC(CCl)CCl)Cl	317.91491	9.34	0.2110000000000003	incorrect formula	-1.6031147241592407	NA
2871	26	-1.0764936208724976	C12H22BNO4S2	[M-H]-	DDA	Surface water	2.144560017782283	1	15.732	317.10446	50.00352:2946 58.0299:63032 76.97025:2230 78.98536:7482 80.98088:36201 81.98193:4837 82.97865:9430 90.0351:11035 92.02672:3114 93.03515:2045 94.96278:6679 96.95861:14362 108.0219:2045 110.06113:2321 116.0505:4671 118.58883:2199 122.02491:6568 125.09718:3372 128.07205:6557 136.95654:2287 138.97176:2896 140.96889:3239 141.12894:2969 142.12395:2604 152.10789:3827 152.93388:2646 153.09238:2560 154.12…	317.10446:6790205 318.10781:1713727 319.11117:0	221006_Swspiked_oSPE_BEH_DDA_ESIneg_40	73846482.6666667	3337255.07226603	DTXSID7062536	Disperse Orange 1	YFVXLROHJBSEDW-QZQOTICOSA-N	YFVXLROHJBSEDW-UHFFFAOYSA-N	C18H14N4O2	[O-][N+](=O)c1ccc(cc1)\N=N\c1ccc(Nc2ccccc2)cc1	318.111676	15.74	0.008000000000000895	incorrect formula	-2.473928213119507	NA
2920	27	-0.4577801525592804	C10H14N2O4S3	[M-H]-	DDA	Surface water	1.5383402605329872	1	7.189	321.00525	55.01879:5489 57.03451:20406 59.01379:24222 63.96258:3039 65.00337:3476 65.03967:2476 67.01898:2207 68.99828:3572 69.0349:6586 71.01414:5579 71.05044:14630 72.9933:5647 73.0298:8745 78.91911:13899 79.05548:2339 79.9577:11981 80.91717:12814 80.96517:7104 80.98083:36035 81.03481:7470 82.94616:3328 82.9786:5760 83.05059:9657 84.00922:2221 85.02976:10324 85.06594:2618 87.00913:4854 87.0453:2587 93.03…	321.00516:9082630 322.00851:1266350 323.01187:9265896	221006_Swspiked_oSPE_BEH_DDA_ESIneg_40	196617221.333333	103655501.12719	DTXSID7020265	Chloramphenicol	WIIZWVCIJKGZOK-UHFFFAOYNA-N	WIIZWVCIJKGZOK-RKDXNWHRSA-N	C11H12Cl2N2O5	OCC(NC(=O)C(Cl)Cl)C(O)c1ccc(cc1)[N+]([O-])=O	322.012329	7.15	0.0389999999999997	incorrect formula	-1.3052492141723633	NA
2928	28	-1.5698295831680298	C16H35O4P	[M-H]-	DDA	Surface water	3.84269836600812	1	15.082	321.21988	57.03448:4744 58.02987:8551 59.01382:4945 62.96422:43943 71.05044:12648 78.90025:4136 78.95934:3657929 78.97218:24090 79.01963:5152 79.04641:5580 79.95763:9512 80.98079:91064 81.98191:8426 82.97858:8918 94.99058:6130 95.96198:6020 96.95827:23412 96.96982:9616 99.08201:10281 102.97592:7763 110.98534:11170 125.09714:3483 136.9565:4989 138.93567:6112 138.97173:6495 142.96335:3561 155.14409:2966 158.…	321.21988:68826400 322.22323:41263008 323.22659:1873945	221006_Swspiked_oSPE_BEH_DDA_ESIneg_40	430378901.333333	82321922.8269822	DTXSID1027134	Bis(2-ethylhexyl) phosphate	SEGLCEQVOFDUPX-UHFFFAOYNA-N	SEGLCEQVOFDUPX-UHFFFAOYNA-N	C16H35O4P	CCCCC(CC)COP(O)(=O)OCC(CC)CCCC	322.2273	15.2	0.11799999999999855	correct formula	-1.3259851932525637	-0.9128075734955984
3128	29	-1.010770320892334	C13H21F2N5O3	[M-H]-	DDA	Surface water	2.109895160745953	1	14.664	332.15369	57.03449:7028 58.02987:29208 59.01384:3033 59.9674:4829 60.97518:6795 61.50609:1933 68.02553:199700 69.02905:2658 69.03459:2677 75.96251:2690 78.96587:11223 78.98536:2602 80.98086:30311 81.98193:3904 82.04133:8059 82.97861:2871 95.05026:2316 96.9586:15761 96.97652:3902 99.045:1896 100.82399:1877 107.05048:2772 109.06642:4434 111.08209:2483 113.09732:4351 124.07686:2731 125.09718:4519 126.09289:42…	332.15369:7820807 333.15704:2620016 334.1604:3245353	221006_Swspiked_oSPE_BEH_DDA_ESIneg_40	80699386.6666667	5418779.69068215	DTXSID7034674	Ipconazole	QTYCMDBMOLSEAM-UHFFFAOYNA-N	QTYCMDBMOLSEAM-UHFFFAOYNA-N	C18H24ClN3O	CC(C)C1CCC(CC2=CC=C(Cl)C=C2)C1(O)CN1C=NC=N1	333.16079	14.76	0.09600000000000009	incorrect formula	-1.1900992393493652	NA
1489	3	-0.9952147006988524	C10H12N2O3S	[M-H]-	DDA	Surface water	3.4847809469296465	1	5.063	239.04985	52.01912:4528 55.01876:49021 57.03447:73773 58.02985:1090807 59.01381:16632 66.03514:6484 67.01923:11455 69.02407:9029 69.03486:1457200 70.03:140161 70.97524:7056 70.99996:6883 71.01413:139338 71.0395:41486 71.05039:6614250 71.07805:6681 71.10186:8832 71.12439:10058 72.04568:311539 72.99325:6428 73.02986:15948 78.91903:10542 78.96576:40016 79.95762:45635 80.98116:80059 81.03478:37521 81.98187:121…	239.04985:50136220 240.0532:7280038 241.05656:2628193	221006_Swspiked_oSPE_BEH_DDA_ESIneg_40	1127831680	33869092.2008257	DTXSID0023901	Bentazon	ZOMSMJKLGFBRBS-UHFFFAOYSA-N	ZOMSMJKLGFBRBS-UHFFFAOYSA-N	C10H12N2O3S	CC(C)N1C(=O)C2=C(NS1(=O)=O)C=CC=C2	240.05686	5.18	0.11699999999999999	correct formula	-0.06129352375864982	NA
3592	30	-0.8383508920669556	C9H16O7S4	[M-H]-	DDA	Surface water	1.391914165316187	1	11.323	362.96933	57.03446:13015 58.02989:8574 59.01381:15095 61.98832:14708 62.9887:3236 67.01898:3210 68.99612:4726 69.0349:6395 71.01414:8425 71.05045:4866 73.0298:6891 76.97025:7361 78.91908:6045 79.95765:5283 80.91709:4440 80.96556:4246 80.98083:29131 81.03481:6866 82.9786:5848 83.05046:9250 85.02973:6568 85.06636:4837 87.04529:3112 94.98066:3628 95.05026:9091 96.95857:6543 97.02984:4139 97.06576:4351 99.0455…	362.97012:50696124 363.97347:10647264 364.97683:0	221006_Swspiked_oSPE_BEH_DDA_ESIneg_40	418111253.333333	11201680.6869865	DTXSID1037303	Perfluoro-n-heptanoic acid	ZWBAMYVPMDSJGQ-UHFFFAOYSA-N	ZWBAMYVPMDSJGQ-UHFFFAOYSA-N	C7HF13O2	OC(=O)C(F)(F)C(F)(F)C(F)(F)C(F)(F)C(F)(F)C(F)(F)F	363.9768979	11.47	0.14700000000000024	incorrect formula	-0.6944577693939209	NA
4022	31	-0.803728461265564	C9H14Cl2O9S2	[M-H]-	DDA	Surface water	1.1670108208757748	1	11.479	398.93661	57.03448:7441 58.02988:4248 59.01382:8369 61.98839:3056 64.97046:2795 68.99581:5186 69.03489:6609 71.01413:6509 72.99329:4788 73.02979:4645 78.91907:6878 79.95761:869901 79.97069:4943 80.91708:6726 80.95694:3919 80.96554:5088 80.98111:24105 81.98192:5335 82.96121:11446 82.97859:5037 83.05045:5095 85.02972:3316 87.00911:7780 88.00418:25412 92.96726:5558 93.03514:3252 95.05074:5461 96.95856:8235 97…	398.93665:87295016 399.94:29836412 400.94336:44584520	221006_Swspiked_oSPE_BEH_DDA_ESIneg_40	762516778.666667	59918694.337799	DTXSID90892476	Perfluoro-1-hexanesulfonate	QZHDEAJFRJCDMF-UHFFFAOYSA-N	WXNIEINRHBIHRE-UHFFFAOYSA-M	C6HF13O3S	C(C(C(C(F)(F)S(=O)(=O)O)(F)F)(F)F)(C(C(F)(F)F)(F)F)(F)F	399.9438849	11.61	0.13100000000000023	incorrect formula	-1.5268402099609375	NA
4166	32	-1.6982702016830444	C11H15IN2O5S	[M-H]-	DDA	Surface water	2.105622827179543	1	12.358	412.96701	55.01879:4856 57.03449:5289 59.01384:6613 60.47811:2453 61.9884:6157 65.00168:5842 65.99863:4236 66.58527:2139 69.03459:2896 71.01413:76685 71.05045:2997 72.9933:4303 75.00893:2317 77.96562:5094 78.91909:3090 78.98536:2441 79.9576:10155 80.9171:23648 80.96556:2607 80.98081:31361 81.03482:4005 81.98193:3131 82.97861:3153 83.05046:7107 85.00827:5131 94.96278:2724 95.05026:4669 97.06577:4943 99.0090…	412.96704:26939436 413.97039:15432377 414.97375:0	221006_Swspiked_oSPE_BEH_DDA_ESIneg_40	213086122.666667	10244109.5850361	DTXSID8031865	Perfluoro-n-octanoic acid	SNGREZUHAYWORS-UHFFFAOYSA-N	SNGREZUHAYWORS-UHFFFAOYSA-N	C8HF15O2	OC(=O)C(F)(F)C(F)(F)C(F)(F)C(F)(F)C(F)(F)C(F)(F)C(F)(F)F	413.9737039	12.48	0.12199999999999989	incorrect formula	-0.7029363512992859	NA
4250	33	-0.744300901889801	C16H24F2N4O7	[M-H]-	DDA	Surface water	1.4457047279492488	1	10.587	421.15543	57.03449:8168 59.01384:7191 61.98841:21172 69.0349:2812 71.01414:3594 71.05045:2304 73.0298:4698 78.91912:14162 79.95765:7347 80.91709:9409 80.96556:4324 80.98086:21115 81.03481:2839 83.05046:2367 85.02973:4220 85.82689:2208 95.05026:4290 96.95858:3585 97.06628:3056 99.00903:2194 109.06581:2838 111.08208:4006 113.99934:61871 123.04561:3009 123.08225:3176 123.16804:2031 125.09793:2486 127.0068:319…	421.15536:15718403 422.15871:22041432 423.16207:29796438	221006_Swspiked_oSPE_BEH_DDA_ESIneg_40	172374229.333333	7314152.66329855	DTXSID7023227	Losartan	PSIFNNKUMBGKDQ-UHFFFAOYSA-N	PSIFNNKUMBGKDQ-UHFFFAOYSA-N	C22H23ClN6O	CCCCC1=NC(Cl)=C(CO)N1CC1=CC=C(C=C1)C1=CC=CC=C1C1=NN=NN1	422.16219	10.79	0.2029999999999994	incorrect formula	-2.782576322555542	NA
4302	34	-2.2498111724853516	C17H32N8O3S	[M-H]-	DDA	Surface water	1.922793831754393	1	11.484	427.22519	55.019:2513 57.03449:5859 59.01383:6471 61.98839:7157 65.00167:5171 69.03489:2691 69.05768:4592 71.01412:139243 72.99329:5524 73.02946:2556 78.91908:3554 79.95764:4326 80.05059:8559 80.91708:8321 80.98078:25910 81.98192:3281 82.01739:4655 82.06641:10571 82.97859:5445 83.05045:4865 85.00784:2655 85.02972:4207 87.00912:8234 92.05088:9028 95.02541:55279 95.05025:3300 97.06575:5489 99.00901:8923 100.…	427.22519:13328192 428.22854:17475632 429.2319:2835085	221006_Swspiked_oSPE_BEH_DDA_ESIneg_40	118466189.333333	8265177.87857596	DTXSID0023169	Irbesartan	YOSHYTLCDANDAN-UHFFFAOYSA-N	YOSHYTLCDANDAN-UHFFFAOYSA-N	C25H28N6O	CCCCC1=NC2(CCCC2)C(=O)N1CC1=CC=C(C=C1)C1=CC=CC=C1C1=NN=NN1	428.23246	11.67	0.18599999999999994	incorrect formula	-2.2473206520080566	NA
4325	35	-1.469159722328186	C17H13F3N2O8	[M-H]-	DDA	Surface water	1.2859614815603015	1	11.807	429.05344	53.96183:3584 55.01878:2618 57.03449:4839 59.01387:10760 61.98839:4137 62.96428:4180 63.96261:85340 65.00168:7305 71.01418:70974 71.05045:3662 72.01715:2921 73.0298:3189 78.98615:69017 79.95764:7418 80.91721:13056 80.98089:17971 83.05045:2776 85.00785:7891 85.02972:4905 87.00868:7642 95.0305:17327 95.05025:6594 96.95857:6169 97.06627:5312 98.00412:4888 99.00902:7449 100.96759:9161 111.02558:12214…	429.0535:17059626 430.05685:14663028 431.06021:2543542	221006_Swspiked_oSPE_BEH_DDA_ESIneg_40	279324272	27187116.2407514	DTXSID2022678	Bicalutamide	LKJPYSCBVHEWIU-UHFFFAOYNA-N	LKJPYSCBVHEWIU-UHFFFAOYSA-N	C18H14F4N2O4S	CC(O)(CS(=O)(=O)c1ccc(F)cc1)C(=O)Nc1ccc(C#N)c(c1)C(F)(F)F	430.06104	11.47	0.33699999999999974	incorrect formula	-1.0472729206085205	NA
435	36	-0.8570305109024048	C4H5NO4S	[M-H]-	DDA	Surface water	4.146429752872627	1	3.368	161.98688	55.01878:5384 57.03449:2626 61.97055:30163 63.96258:410787 64.01945:9004 65.99857:21987 70.03:31840 77.96562:657050 78.96583:17208 78.98533:74068 79.95761:16845 80.98081:324168 81.98201:15030 81.99468:3798 82.03015:1869090 82.04451:9947 82.06446:4778 82.97859:94421 83.0269:6567 83.03341:75517 91.01915:4877 93.03466:3072 96.97651:5236 98.02496:8837 98.94877:8366 98.97254:4231 99.94895:2739 100.951…	161.98688:49416056 162.99023:2719274 163.99359:3237127	221006_Swspiked_oSPE_BEH_DDA_ESIneg_40	521113952	36633187.7681768	DTXSID1030606	Acesulfam, potassium	YGCFIWIQZPHFLU-UHFFFAOYSA-N	WBZFUFAFFUEMEI-UHFFFAOYSA-M	C4H5NO4S	CC1=CC(=O)NS(=O)(=O)O1	162.99393	3.38	0.01200000000000001	correct formula	-0.8570305109024048	NA
4594	37	-0.5543369054794312	C12H12N6O6S4	[M-H]-	DDA	Surface water	2.242661100045185	1	13.193	462.96268	52.87:2077 57.03449:4814 58.02989:3589 59.01384:3174 62.98897:2525 68.99613:3719 69.0349:2251 72.37468:2640 79.95765:2508 80.98118:16505 81.03482:3108 82.97861:2909 83.05046:4938 96.96063:4273 97.06628:3283 109.06642:3295 111.08146:4369 113.09732:2163 115.07632:4502 115.9211:4358 118.99259:22396 128.94308:2111 131.52344:2161 135.53111:2112 142.96248:2868 151.07706:2652 156.10278:2953 158.94003:27…	462.96268:24310728 463.96603:14835784 464.96939:0	221006_Swspiked_oSPE_BEH_DDA_ESIneg_40	172334069.333333	14868815.6740374	DTXSID8031863	Perfluoro-n-nonanoic acid	UZUFPBIDKMEQEQ-UHFFFAOYSA-N	UZUFPBIDKMEQEQ-UHFFFAOYSA-N	C9HF17O2	OC(=O)C(F)(F)C(F)(F)C(F)(F)C(F)(F)C(F)(F)C(F)(F)C(F)(F)C(F)(F)F	463.9705099	13.3	0.1070000000000011	incorrect formula	-0.7048789858818054	NA
4704	38	-2.300846576690674	C18H14BrCl2N5O2	[M-H]-	DDA	Surface water	3.879821646424221	1	11.451	479.9635	57.03449:9066 58.02989:5290 59.01384:3136 69.03491:2635 71.01415:3047 71.05046:4108 78.91911:148967 80.02678:2079 80.96556:2441 80.98096:11585 81.03482:2386 83.05047:5342 90.29088:2319 91.15821:2109 93.03516:1938 95.05027:4314 96.95859:3617 97.06577:5672 109.06643:3225 111.08209:7850 113.06118:1939 115.07633:2051 121.03045:1920 123.08226:2388 124.07687:2039 125.09719:5236 144.94064:32815 158.9400…	479.9635:30716136 480.96685:25414382 481.97021:222700672	221006_Swspiked_oSPE_BEH_DDA_ESIneg_40	573828202.666667	11367858.4819828	DTXSID2044345	Chlorantraniliprole	PSOVNZZNOMJUBI-UHFFFAOYSA-N	PSOVNZZNOMJUBI-UHFFFAOYSA-N	C18H14BrCl2N5O2	CNC(=O)C1=C(NC(=O)C2=CC(Br)=NN2C2=C(Cl)C=CC=N2)C(C)=CC(Cl)=C1	480.970792	11.44	0.011000000000001009	correct formula	-2.2649688720703125	NA
4840	39	-0.7474545240402222	C15H18Cl6N2O4	[M-H]-	DDA	Surface water	1.3347653069858658	1	13.243	498.93063	55.01878:3245 57.03444:30367 58.02988:7918 59.01379:35445 68.99581:5759 69.03489:8651 71.01413:3877 71.05044:7002 72.99329:7272 73.02945:5025 75.00892:3806 79.95764:941321 80.02714:4260 80.95694:5971 80.98075:12380 81.0348:5737 82.96115:16942 83.05053:15028 95.05029:13194 97.06629:53371 98.9562:306051 99.00907:30394 99.08149:6815 109.0664:3795 111.04563:4919 111.08141:16905 113.0973:10938 115.076…	498.93063:45810796 499.93398:32468700 500.93734:17124248	221006_Swspiked_oSPE_BEH_DDA_ESIneg_40	299540992	51938696.4905026	DTXSID50635462	Perfluoro-1-octanesulfonate	YFSUTJLHUFNCNZ-UHFFFAOYSA-N	ZQOXGRIKWKXDIJ-UHFFFAOYSA-M	C8HF17O3S	OS(=O)(=O)C(F)(F)C(F)(F)C(F)(F)C(F)(F)C(F)(F)C(F)(F)C(F)(F)C(F)(F)F	499.9374969	13.34	0.09699999999999953	incorrect formula	-1.4893208742141724	NA
1524	4	-1.0978937149047852	C10H15BFNO2S	[M-H]-	DDA	Surface water	1.374108221063911	1	9.6	241.08728	57.03448:12811 58.02986:33660 59.01384:7038 63.96258:3559 65.03959:22680 67.01928:2117 69.03487:19751 71.01404:8807 71.05043:77422 72.0457:4491 72.05391:6373 73.0298:4077 78.94129:7461 78.96577:5427 79.95765:7049 80.98079:45616 81.03481:2934 81.98153:4611 82.9786:3544 83.05048:12553 85.02976:21300 85.06594:6840 87.04529:3498 89.04001:2372 91.0555:17956 93.03469:175847 94.03828:6111 95.05026:5992 …	241.08727:15350240 242.09062:4167092 243.09398:0	221006_Swspiked_oSPE_BEH_DDA_ESIneg_40	256485834.666667	44322653.9280644	DTXSID7058705	(R,S)-Equol	ADFCQWZHKCXPAJ-UHFFFAOYNA-N	ADFCQWZHKCXPAJ-UHFFFAOYNA-N	C15H14O3	OC1=CC=C(C=C1)C1COC2=C(C1)C=CC(O)=C2	242.09429	9.61	0.009999999999999787	incorrect formula	-2.3431010246276855	NA
4880	40	-1.025928258895874	C21H17F7N4O3	[M-H]-	DDA	Surface water	2.12237265000559	1	15.34	505.11121	53.80962:1812 58.66259:1918 80.98082:17993 81.98194:2529 82.97861:3021 102.03515:20615 108.08159:2314 115.0307:12480 116.03831:14456 116.05051:6744 117.04597:41126 124.81529:1903 141.04608:39208 142.96249:2865 144.96036:1989 156.9446:7321 169.02718:2104 179.04297:2369 180.43723:2255 181.27533:1822 183.01276:10350 199.04863:3395 210.55661:4355 210.56972:11550 214.06664:3827 214.8826:2891 216.17999…	505.11121:1573008 506.11456:2045760 507.11792:0	221006_Swspiked_oSPE_BEH_DDA_ESIneg_40	11550098.3333333	3980437.47386947	DTXSID6040373	Metaflumizone	MIFOMMKAVSCNKQ-QNKGDIEWSA-N	MIFOMMKAVSCNKQ-UHFFFAOYSA-N	C24H16F6N4O2	FC(F)(F)OC1=CC=C(NC(=O)N\N=C(/CC2=CC=C(C=C2)C#N)C2=CC=CC(=C2)C(F)(F)F)C=C1	506.11774	15.34	0	incorrect formula	-1.489396333694458	NA
4927	41	-0.8743121027946472	C19H19BrN2O4S3	[M-H]-	DDA	Surface water	1.2062813180465586	1	13.89	512.95959	55.01901:2623 57.03443:11267 58.02989:9168 59.01375:17750 62.98897:2746 69.0349:4175 71.05045:4872 72.9933:3928 73.0298:3056 75.00893:7011 79.95765:3752 80.98113:15093 81.03481:3691 82.9786:4216 83.05037:13182 95.05076:6420 97.06628:7558 97.72975:2529 99.00901:10353 99.08204:4395 101.06078:2774 109.06581:2612 111.08202:12391 113.09731:3390 115.07698:4905 118.99246:20738 123.04561:4134 123.08218:9…	512.95959:16741454 513.96294:8970303 514.9663:0	221006_Swspiked_oSPE_BEH_DDA_ESIneg_40	99458176	23864141.0174808	DTXSID3031860	Perfluoro-n-decanoic acid	PCIUEQPBYFRTEM-UHFFFAOYSA-N	PCIUEQPBYFRTEM-UHFFFAOYSA-N	C10HF19O2	OC(=O)C(F)(F)C(F)(F)C(F)(F)C(F)(F)C(F)(F)C(F)(F)C(F)(F)C(F)(F)C(F)(F)F	513.9673159	13.98	0.08999999999999986	incorrect formula	-0.7048789858818054	NA
5149	42	-1.0390076637268066	C30H34BN3O7	[M-H]-	DDA	Surface water	1.7956643664369407	1	12.286	557.24646	54.41875:2325 57.0345:4693 58.02989:2638 58.96593:2272 59.01376:76494 59.48086:2338 61.9884:4277 69.0349:2466 71.01382:2642 71.05045:3405 72.99331:6988 75.00884:14820 79.95766:3464 80.9812:7626 83.05046:5758 85.02969:47646 87.00913:2813 92.05078:28130 96.95858:2590 97.06628:8159 99.00903:6419 99.04553:2446 111.08209:6981 112.08482:2108 123.08225:2192 125.09705:17810 129.09254:2388 139.11256:4589 …	557.24646:5282800 558.24981:8075100 559.25317:2765824	221006_Swspiked_oSPE_BEH_DDA_ESIneg_40	43516456	3285612.6435038	DTXSID8029868	Atorvastatin	XUKUURHRXDUEBC-UHFFFAOYNA-N	XUKUURHRXDUEBC-KAYWLYCHSA-N	C33H35FN2O5	CC(C)c1c(C(=O)Nc2ccccc2)c(c(-c2ccc(F)cc2)n1CCC(O)CC(O)CC(O)=O)-c1ccccc1	558.253	12.55	0.2640000000000011	incorrect formula	-1.1978241205215454	NA
5171	43	-1.221282720565796	C18H2F10N2O8	[M-H]-	DDA	Surface water	2.2822432973773243	1	14.469	562.95776	52.02561:1914 53.40535:1996 61.98841:4452 63.94255:1752 72.35024:1928 78.9191:3870 79.53415:1829 79.98607:2179 80.98125:11367 115.07633:2013 118.99251:9960 123.14752:1782 127.29226:1743 134.17545:1674 142.96341:2448 144.9613:1969 168.9894:52290 174.18822:1981 196.98474:4428 210.23534:15874 218.98605:86682 243.05582:1963 245.05104:3323 246.95633:2391 268.98315:123524 269.98535:3518 277.35947:1885 …	562.95776:4924641 563.96111:3724273 564.96447:0	221006_Swspiked_oSPE_BEH_DDA_ESIneg_40	27921397	10383795.0355048	DTXSID8047553	Perfluoro-n-undecanoic acid	SIDINRCMMRKXGQ-UHFFFAOYSA-N	SIDINRCMMRKXGQ-UHFFFAOYSA-N	C11HF21O2	OC(=O)C(F)(F)C(F)(F)C(F)(F)C(F)(F)C(F)(F)C(F)(F)C(F)(F)C(F)(F)C(F)(F)C(F)(F)F	563.9641219	14.56	0.09100000000000108	incorrect formula	-0.7048789858818054	NA
5349	44	-0.7896866798400879	C22H19Br2ClN2O6	[M-H]-	DDA	Surface water	1.4162397789878494	1	14.48	598.92462	53.79521:1767 57.0345:1962 58.92877:2050 60.3818:2077 63.70937:1905 73.02981:2394 75.04521:2875 79.17333:2008 79.30849:1960 79.95769:226029 80.98082:8267 82.96117:4820 87.23698:2050 91.81292:2139 97.06629:2152 98.95625:83381 118.99259:7498 125.09719:2587 128.01373:1899 129.95407:7804 141.05428:1931 142.96249:3868 158.08205:2595 158.94003:2706 172.09853:2919 174.91728:1812 179.95036:2334 186.11346…	598.92462:4140814 599.92797:2048301 600.93133:0	221006_Swspiked_oSPE_BEH_DDA_ESIneg_40	22918249	10875481.0799951	DTXSID60892443	Perfluoro-1-decanesulfonate	HYWZIAVPBSTISZ-UHFFFAOYSA-M	ULYIJZHWHDXAMG-UHFFFAOYSA-M	C10HF21O3S	C(C(C(C(C(C(F)(F)S(=O)(=O)[O-])(F)F)(F)F)(F)F)(F)F)(C(C(C(C(F)(F)F)(F)F)(F)F)(F)F)(F)F	599.9311089	14.56	0.08000000000000007	incorrect formula	-2.0430850982666016	NA
5632	45	-0.7048789858818054	C15H2F22O4	[M-H]-	DDA	Surface water	1.414361579642242	1	15.352	662.95062	51.34712:1792 61.98841:2166 67.24602:2082 78.959:3501 80.98082:3156 96.96013:4316 102.97596:2620 118.9926:3597 168.98935:17617 183.01155:2330 212.46854:7562 218.98619:17283 219.07489:2095 231.91791:1924 268.98325:24163 300.33405:2117 318.98019:26982 321.22104:3986 325.18484:5798 368.97507:18571 418.97351:8848 468.96774:2170 485.19604:2322 573.53302:2269 584.94324:1750 618.96313:28329 662.39319:22…	662.95062:2191808 663.95397:2978223 664.95733:0	221006_Swspiked_oSPE_BEH_DDA_ESIneg_40	10565101.6666667	5363041.37387959	DTXSID90868151	Perfluoro-n-tridecanoic acid	LVDGGZAZAYHXEY-UHFFFAOYSA-N	LVDGGZAZAYHXEY-UHFFFAOYSA-N	C13HF25O2	O=C(O)C(F)(F)C(F)(F)C(F)(F)C(F)(F)C(F)(F)C(F)(F)C(F)(F)C(F)(F)C(F)(F)C(F)(F)C(F)(F)C(F)(F)F	663.9577339	15.4	0.04800000000000004	incorrect formula	-0.7048789858818054	NA
5857	46	-0.811273992061615	C14HF27O2	[M-H]-	DDA	Surface water	4.002816383419172	1	15.617	712.9469	50.89512:2028 57.61361:1921 60.58935:1859 61.98841:2176 64.96683:1931 67.04757:1840 73.02981:5597 75.04521:3870 102.97596:2749 113.03345:1973 118.99258:11422 125.82733:2109 129.41348:1862 130.34218:1752 168.9894:30075 183.01288:2067 212.31241:9417 216.11177:2062 218.98608:38794 219.41466:2199 255.29597:1997 268.98322:45339 318.97995:51901 325.18484:2765 339.20013:8013 347.89062:2094 365.25272:277…	712.9469:4719916 713.95025:4955407 714.95361:17222948	221006_Swspiked_oSPE_BEH_DDA_ESIneg_40	26545772	8068034.48553165	DTXSID3059921	Perfluoro-n-tetradecanoic acid	RUDINRUXCKIXAJ-UHFFFAOYSA-N	RUDINRUXCKIXAJ-UHFFFAOYSA-N	C14HF27O2	OC(=O)C(F)(F)C(F)(F)C(F)(F)C(F)(F)C(F)(F)C(F)(F)C(F)(F)C(F)(F)C(F)(F)C(F)(F)C(F)(F)C(F)(F)C(F)(F)F	713.9545399	15.66	0.04299999999999926	correct formula	-0.811273992061615	NA
6114	47	-0.9904268383979796	C30H10F12N4O2S4	[M-H]-	DDA	Surface water	2.166572873901225	1	16.007	812.94171	60.46651:2143 61.98841:2136 62.98898:3396 79.01288:1800 102.97596:3851 118.99266:36783 126.79806:1754 135.6786:2094 168.98952:81640 193.4306:2328 196.98474:2873 202.93625:2001 215.18372:6031 218.98621:51826 255.49973:2335 268.98352:61157 278.2193:1916 307.23944:1950 318.98026:63645 326.54565:2077 340.67358:2206 368.97552:57218 369.97778:2418 418.97253:47451 441.53378:2023 468.96768:31253 518.9692…	812.94165:17095106 813.945:20399592 814.94836:3927176	221006_Swspiked_oSPE_BEH_DDA_ESIneg_40	117461861.333333	14577235.6062575	DTXSID1070800	Perfluoro-n-hexadecanoic acid	OJMBMWRMTMHMSZ-UHFFFAOYSA-N	OJMBMWRMTMHMSZ-UHFFFAOYSA-N	C16HF31O2	OC(=O)C(F)(F)C(F)(F)C(F)(F)C(F)(F)C(F)(F)C(F)(F)C(F)(F)C(F)(F)C(F)(F)C(F)(F)C(F)(F)C(F)(F)C(F)(F)C(F)(F)C(F)(F)F	813.9481519	16.04	0.0329999999999977	incorrect formula	-0.6558165550231934	NA
6187	49	-0.765424370765686	C18HF35O2	[M-H]-	DDA	Surface water	3.3149561770308367	1	16.272	912.93329	66.35375:5307 73.38888:5575 80.21694:5327 82.6304:5962 91.27652:5765 98.96675:5889 100.15632:6752 118.99256:142474 133.82494:5110 135.34245:6121 147.82559:5156 168.98944:312781 218.98607:100726 255.2325:8752 268.98315:85649 318.9801:89973 368.97488:84976 418.97256:78966 468.96738:65839 480.8316:6600 518.96808:57981 568.96753:40350 618.96466:19946 651.89606:6046 668.9566:9364 673.50208:6557 831.93…	912.93329:28652748 913.93664:23420812 914.94:4130071	221006_Swspiked_oSPE_BEH_DDA_ESIneg_40	177219749.333333	35255586.570974	DTXSID1066071	Perfluoro-n-octadecanoic acid	ZTSDOGSKTICNPQ-UHFFFAOYSA-N	ZTSDOGSKTICNPQ-UHFFFAOYSA-N	C18HF35O2	OC(=O)C(F)(F)C(F)(F)C(F)(F)C(F)(F)C(F)(F)C(F)(F)C(F)(F)C(F)(F)C(F)(F)C(F)(F)C(F)(F)C(F)(F)C(F)(F)C(F)(F)C(F)(F)C(F)(F)C(F)(F)F	913.9417639	16.31	0.038000000000000256	correct formula	-0.765424370765686	NA
1547	5	-1.2624677419662476	C14H29NO2	[M-H]-	DDA	Surface water	3.73165946921867	1	14.863	242.21284	58.02989:2831 59.01384:4184 59.96741:5779 59.98536:2531 71.05046:4009 74.99116:4593 75.00894:3649 75.96251:3218 78.9661:14952 79.95766:5193 83.05047:2147 83.85322:2045 88.69783:1707 93.00146:3987 93.01831:4207 96.97652:6114 100.96762:11045 111.08209:1856 116.94745:2365 122.96995:7812 125.09719:7572 131.96986:1857 140.94824:3392 150.9894:4606 151.82938:1833 152.98453:50964 156.94354:4001 158.94003…	242.21291:3094962 243.21626:1340333 244.21962:0	221006_Blank1_oSPE_BEH_DDA_ESIneg_45	1466787626.66667	48296887.6283708	DTXSID5025493	N-lauroylethanolamine	QZXSMBBFBXPQHI-UHFFFAOYSA-N	QZXSMBBFBXPQHI-UHFFFAOYSA-N	C14H29NO2	CCCCCCCCCCCC(=O)NCCO	243.21983	14.89	0.027000000000001023	correct formula	-1.2582476139068604	NA
982	50	-1.349170207977295	C10H8O3S	[M-H]-	DDA	Surface water	3.481593508447054	1	5.823	207.01241	50.00351:2957 55.01878:3379 56.98042:4246 57.03448:10808 58.02989:15895 59.01383:4079 63.96257:6093 65.03966:6315 65.99862:5267 69.03458:7935 71.05044:8423 78.96613:3101 79.94498:5593 79.95767:843124 80.02714:4206 80.95694:3776 80.96519:16213 80.98088:26910 81.03489:17953 81.98193:11549 82.97872:15876 83.0139:3278 83.0505:49432 85.06592:8994 93.03466:7981 95.05036:14556 96.95849:23793 97.02983:70…	207.01244:30084592 208.01579:3835880 209.01915:0	221006_Swspiked_oSPE_BEH_DDA_ESIneg_44	458967466.666667	13955196.3742745	DTXSID7048033	1-Naphthalenesulfonic acid	PSZYNBSKGUBXEH-UHFFFAOYSA-N	PSZYNBSKGUBXEH-UHFFFAOYSA-N	C10H8O3S	OS(=O)(=O)C1=CC=CC2=C1C=CC=C2	208.01942	5.47	0.35300000000000065	correct formula	-1.212876796722412	NA
982	50	-1.349170207977295	C10H8O3S	[M-H]-	DDA	Surface water	3.481593508447054	1	5.823	207.01241	50.00351:2957 55.01878:3379 56.98042:4246 57.03448:10808 58.02989:15895 59.01383:4079 63.96257:6093 65.03966:6315 65.99862:5267 69.03458:7935 71.05044:8423 78.96613:3101 79.94498:5593 79.95767:843124 80.02714:4206 80.95694:3776 80.96519:16213 80.98088:26910 81.03489:17953 81.98193:11549 82.97872:15876 83.0139:3278 83.0505:49432 85.06592:8994 93.03466:7981 95.05036:14556 96.95849:23793 97.02983:70…	207.01244:30084592 208.01579:3835880 209.01915:0	221006_Swspiked_oSPE_BEH_DDA_ESIneg_44	458967466.666667	13955196.3742745	DTXSID80608124	2-Naphthalenesulfonic Acid Hydrate	KVBGVZZKJNLNJU-UHFFFAOYSA-N	HKGOFWIZZIYCOS-UHFFFAOYSA-N	C10H8O3S	OS(=O)(=O)C1=CC2=C(C=CC=C2)C=C1	208.01942	5.89	0.06699999999999928	correct formula	-1.212876796722412	NA
1610	6	-0.6930564045906067	C15H20O3	[M-H]-	DDA	Surface water	3.596245684182989	1	7.671	247.1342	57.03449:6131 59.01379:13689 65.03967:2941 69.0349:2581 71.05045:7938 72.99364:3489 75.00891:12369 79.95761:9420 80.96556:3965 80.98077:28047 81.98153:2772 83.05046:4812 85.02973:5224 85.06594:2756 93.03467:2358 95.05026:5495 96.95858:8798 97.02985:2981 97.06628:6290 106.04285:2309 107.05048:6941 109.02975:4638 109.06578:39565 110.06981:3250 111.04565:5401 111.08208:2307 115.05578:2356 117.03438:…	247.13426:15480112 248.13761:4485913 249.14097:40814	221006_Swspiked_oSPE_BEH_DDA_ESIneg_40	283231850.666667	8756141.61581717	DTXSID90151111	Rupestonic acid	ZFHSKBJBODQVBX-UHFFFAOYNA-N	ZFHSKBJBODQVBX-UWJYBYFXSA-N	C15H20O3	CC1CCC(CC2=C(C)C(=O)CC12)C(=C)C(O)=O	248.14124	8.59	0.9189999999999996	correct formula	-0.633577287197113	NA
1634	7	-1.5330810546875	C12H11O4P	[M-H]-	DDA	Surface water	3.8857296647979616	1	8.098	249.03226	57.03449:12401 58.02988:8790 59.01383:4609 62.96413:23898 65.03989:165583 66.04325:8242 67.01897:6349 69.03489:2926 71.05044:3866 73.02978:17460 75.0242:20605 75.04519:4549 78.95929:139304 78.98534:6527 79.9577:14842 80.96554:3365 80.98112:24035 81.0348:7262 82.97859:4532 83.05042:10958 85.02972:5967 93.01847:10481 93.03464:1603298 93.07561:3134 94.02995:6131 94.03823:64973 95.05061:10595 96.9583…	249.03229:38923092 250.03564:10536702 251.039:599720	221006_Swspiked_oSPE_BEH_DDA_ESIneg_40	363583221.333333	10363804.2659134	DTXSID1048207	Diphenyl Phosphate	ASMQGLCHMVWBQR-UHFFFAOYSA-N	ASMQGLCHMVWBQR-UHFFFAOYSA-N	C12H11O4P	OP(=O)(OC1=CC=CC=C1)OC1=CC=CC=C1	250.0395	8.23	0.13199999999999967	correct formula	-1.79508638381958	NA
1670	8	-1.929138422012329	C11H16BBrO	[M-H]-	DDA	Surface water	1.2878620401806469	1	4.471	252.0451	55.01876:8908 57.03445:52503 59.0138:55503 63.96254:704202 65.03964:6702 65.99859:8092 66.03516:6212 67.01895:7408 68.99855:7314 69.03488:16568 71.0141:12551 71.05042:22480 72.99326:11463 73.02977:22082 78.91904:10021 78.96578:17685 79.95762:29707 80.96551:7754 80.9808:52213 81.03472:18441 81.98189:5671 83.01387:10807 83.05044:28656 85.02973:21119 85.06589:8014 87.00864:8639 87.04525:13252 92.050…	252.0451:38678780 253.04845:7060791 254.05181:2484630	221006_Swspiked_oSPE_BEH_DDA_ESIneg_40	504805642.666667	35694064.2492447	DTXSID8026064	Sulfamethoxazole	JLKIGFTWXXRPMT-UHFFFAOYSA-N	JLKIGFTWXXRPMT-UHFFFAOYSA-N	C10H11N3O3S	CC1=CC(NS(=O)(=O)C2=CC=C(N)C=C2)=NO1	253.052114	5.05	0.5789999999999997	incorrect formula	-1.008791208267212	NA
1691	9	-1.1976327896118164	C9H16Cl2N2O2	[M-H]-	DDA	Surface water	1.8649678148110904	1	8.575	253.05058	52.15251:4637 57.03443:16161 58.02985:17384 59.01381:11099 63.02412:7354 63.96257:4416 65.00333:53151 67.01897:3010 69.03457:4230 71.01412:5324 71.05032:11270 73.02978:5921 78.96577:16193 80.98079:9003 81.03479:6098 83.05039:12665 85.02973:12055 85.06591:3667 87.0091:2599 89.03999:4575 91.01909:43981 93.03465:4100 95.05024:13411 96.95856:593451 97.02982:6528 97.06574:9076 99.0455:9013 99.08148:21…	253.05061:30007586 254.05396:8910398 255.05732:0	221006_Swspiked_oSPE_BEH_DDA_ESIneg_40	669920640	15961859.5277698	DTXSID9022310	Daidzein	ZQSIJRDFPHDXIC-UHFFFAOYSA-N	ZQSIJRDFPHDXIC-UHFFFAOYSA-N	C15H10O4	OC1=CC=C(C=C1)C1=COC2=C(C=CC(O)=C2)C1=O	254.05791	8.99	0.4150000000000009	incorrect formula	-1.9176326990127563	NA
1107	1	-0.8931059837341309	C9H9N3O2	[M+H]+	DDA	Surface water	3.910597073475651	1	7.1	192.07681	50.01548:118893 51.0232:531566 52.01841:54876 52.03107:163423 53.00254:176612 53.03881:182943 54.03409:19910 55.01818:62870 55.05435:26153 56.96499:44126 58.96052:142433 61.00755:18741 62.01525:48495 62.92896:24223 63.02311:730081 64.01836:625887 64.0307:65583 64.92741:18977 65.03849:2775720 66.04195:78723 66.04631:17703 67.05411:76144 67.9894:29646 69.00865:41882 69.06993:37142 76.02052:28931 77…	192.07681:395963552 193.08016:53037492 194.08352:3295686	221006_Swspiked_oSPE_BEH_DDA_ESIpos_12	14580842496	81411933.823143	DTXSID4024729	Carbendazim	TWFZGCMQGLPBSX-UHFFFAOYSA-N	TWFZGCMQGLPBSX-UHFFFAOYSA-N	C9H9N3O2	COC(=O)NC1=NC2=CC=CC=C2N1	191.069477	7.07	0.02999999999999936	correct formula	-1.1103475093841553	-2.3633413277222326
1837	10	-1.3235790729522705	C9H10Cl2N2O	[M+H]+	DDA	Surface water	3.730684103864376	1	10.885	233.02454	50.01544:21003 51.02319:61485 53.00255:22728 53.03879:104792 55.01813:31885 55.05455:77403 56.01319:153908 56.96499:23787 57.03359:13819 57.0701:26429 58.96054:259320 59.04937:6223 62.01525:5061 62.92923:6380 63.02307:29985 65.03848:145579 66.0466:7783 67.05412:147426 69.0337:13222 69.06992:59123 71.04889:20604 71.08558:10925 71.96825:5197 72.00628:6009 72.01514:5695 72.04435:4854266 72.07259:836…	233.02455:160489264 234.0279:20871652 235.03126:146983968	221006_Swspiked_oSPE_BEH_DDA_ESIpos_12	3786572117.33333	53371520.4175442	DTXSID0020446	Diuron	XMTQQYYKAHVGBJ-UHFFFAOYSA-N	XMTQQYYKAHVGBJ-UHFFFAOYSA-N	C9H10Cl2N2O	CN(C)C(=O)NC1=CC(Cl)=C(Cl)C=C1	232.017019	10.87	0.015000000000000568	correct formula	-1.3235790729522705	-1.3203481778927684
1913	11	-2.0154576301574707	C15H12N2O	[M+H]+	DDA	Surface water	4.660040501537113	1	10.043	237.10263	50.01546:28109 51.02336:130417 53.00253:40271 53.03875:140444 55.01816:28849 55.0545:77415 56.96496:28934 57.07013:37368 58.9607:53898 62.01517:58728 62.9292:47819 63.02306:342065 64.03094:62465 65.03872:442528 66.04653:76576 67.05441:122819 69.03355:20551 69.0699:42583 71.0492:49277 74.01515:26412 75.02511:103997 76.0333:25303 77.0408:144513 78.05086:55768 79.05897:122370 81.04097:46448 81.07706…	237.10229:735339456 238.10564:177371840 239.109:12669724	221006_Swspiked_oSPE_BEH_DDA_ESIpos_12	10138408277.3333	118123542.477902	DTXSID4022731	Carbamazepine	FFGPTBGBLSHEPO-UHFFFAOYSA-N	FFGPTBGBLSHEPO-UHFFFAOYSA-N	C15H12N2O	NC(=O)N1C2=CC=CC=C2C=CC2=C1C=CC=C2	236.094963	10.04	0.0030000000000001137	correct formula	-1.9574687480926511	NA
1979	12	-0.7894694209098816	C9H17BN4O3	[M+H]+	DDA	Surface water	1.8793613338318704	1	7.676	240.14961	50.01549:10795 51.02323:51162 53.00255:22573 53.03884:117164 54.0341:10318 55.01819:63282 55.05458:94298 56.96501:42570 57.03362:15632 57.07016:8532 58.96057:97127 62.01526:4998 63.02314:71466 64.01838:4147 65.03881:413652 66.04214:13156 66.04633:51275 67.04177:8912 67.05416:105120 69.0336:13657 69.06997:37965 70.98049:7512 71.01261:6466 71.04927:75637 73.02835:10431 77.04089:57092 78.03844:13073…	240.14961:25447002 241.15296:5034498 242.15632:5145778	221006_Swspiked_oSPE_BEH_DDA_ESIpos_12	432910197.333333	85555370.3035129	DTXSID2026606	1,3-Di-o-tolylguanidine	OPNUROKCUBTKLF-UHFFFAOYSA-N	OPNUROKCUBTKLF-UHFFFAOYSA-N	C15H17N3	CC1=CC=CC=C1NC(=N)NC1=C(C)C=CC=C1	239.14225	7.25	0.42600000000000016	incorrect formula	-1.9896281957626345	NA
2002	13	-2.558133125305176	C14H12N2O2	[M+H]+	DDA	Surface water	3.3882658041320393	1	8.708	241.09651	50.01549:8317 51.02331:37777 53.0024:26603 53.03891:102436 53.99766:4493 54.04221:7575 55.01805:61617 55.05444:123915 56.04968:6084 56.96507:55586 57.03369:35395 57.06997:19982 58.06529:5101 58.96064:111313 59.04938:5635 61.97944:137111 63.02298:20341 65.03861:178758 66.04208:13610 66.04642:20194 67.05426:169011 68.02444:188110 68.05748:7711 69.03373:18684 69.07004:63753 70.06516:4715 70.98017:95…	241.09641:24150234 242.09976:3336655 243.10312:11519991	221006_Swspiked_oSPE_BEH_DDA_ESIpos_12	506611274.666667	5507216.9401095305	DTXSID1023990	Cyanazine	MZZBPDKVEFVLFF-UHFFFAOYSA-N	MZZBPDKVEFVLFF-UHFFFAOYSA-N	C9H13ClN6	CCNC1=NC(NC(C)(C)C#N)=NC(Cl)=N1	240.08902	8.7	0.008000000000000895	incorrect formula	-1.2424994707107544	-1.1149524133960402
2035	14	-2.544843912124634	C16H35N	[M+H]+	DDA	Surface water	3.647504722876712	1	16.282	242.28439	51.02325:3753 53.00242:20547 53.03887:10789 53.99768:3546 55.01804:13821 55.05444:27974 56.04971:4895 57.03363:4347 57.07001:144748 58.96059:4197 64.97747:4873 65.03863:17262 67.05423:21453 69.03362:3340 69.07004:24059 70.06519:3110 71.04895:8288 71.08538:91072 72.04439:4434 72.08051:4465 72.08873:3215 74.0601:34854 77.04093:5378 79.05869:22328 81.07722:33843 83.05646:3654 83.09273:22466 84.0953:…	242.28432:25859476 243.28767:7504041 244.29103:386586	221006_Swspiked_oSPE_BEH_DDA_ESIpos_12	419366133.333333	79494156.5696447	DTXSID4026927	N,N-Dimethyltetradecylamine	SFBHPFQSSDCYSL-UHFFFAOYSA-N	SFBHPFQSSDCYSL-UHFFFAOYSA-N	C16H35N	CCCCCCCCCCCCCCN(C)C	241.27695	15.86	0.4220000000000006	correct formula	-1.851380705833435	NA
2079	15	-1.2582476139068604	C14H29NO2	[M+H]+	DDA	Surface water	4.505517524313891	1	14.875	244.22768	51.02317:18753 53.00254:60772 53.03881:69131 53.99766:9595 55.0182:13453 55.05456:119153 56.96499:18068 57.07015:777429 58.06522:20133 58.07338:20576 58.96056:19054 62.03703:8899 62.06011:3443376 62.08243:7173 63.05727:5478 63.06342:34673 65.03877:94535 67.05414:206169 69.06995:81367 70.07335:4732 71.08559:502494 72.0887:12956 73.02835:4403 77.0409:33711 78.05105:17153 79.05903:149464 81.04064:45…	244.22725:119617824 245.2306:65811168 246.23396:5976830	221006_Swspiked_oSPE_BEH_DDA_ESIpos_12	1056966848	17289858.5652922	DTXSID5025493	N-lauroylethanolamine	QZXSMBBFBXPQHI-UHFFFAOYSA-N	QZXSMBBFBXPQHI-UHFFFAOYSA-N	C14H29NO2	CCCCCCCCCCCC(=O)NCCO	243.21983	14.89	0.015000000000000568	correct formula	-1.2582476139068604	NA
215	16	-0.7582593560218811	C7H6N2	[M+H]+	DDA	Surface water	3.507385487126589	1	5.593	119.06055	50.01549:34155 51.02321:29429 52.01844:6046 53.00255:20493 53.03887:7927 53.99769:4296 54.9272:2059 55.93454:12570 56.94242:3778 56.96503:6263 58.96062:14033 61.00734:6741 62.01527:17486 63.02316:20533 65.00224:6293 65.03855:123051 66.04204:1952 67.05419:4345 72.93702:3835 74.0149:4939 75.11254:2030 77.04094:3836 78.05107:7693 79.05909:11944 90.95295:3262 91.05924:306067 92.05439:140806 92.06279:…	119.06056:22916892 120.06391:2209873 121.06727:4490418	221006_Swspiked_oSPE_BEH_DDA_ESIpos_12	760101098.666667	28603277.3630562	DTXSID8024573	1H-Benzimidazole	HYZJCKYKOHLVJF-UHFFFAOYSA-N	HYZJCKYKOHLVJF-UHFFFAOYSA-N	C7H6N2	N1C=NC2=C1C=CC=C2	118.0531	5.52	0.0730000000000004	correct formula	-0.5044615864753723	NA
2156	17	-1.6262469291687012	C15H20O3	[M+H]+	DDA	Surface water	3.5241588344217027	1	7.665	249.14876	50.01531:9529 51.0233:42588 53.00245:17921 53.03891:91624 53.99767:2702 55.01803:32009 55.05443:59338 56.96508:31566 57.03362:10510 57.06994:9656 58.96065:208083 59.04921:11338 63.02315:6087 65.03861:141174 66.04201:6465 66.04662:6754 67.05425:70535 68.99698:5391 69.03338:46932 69.07002:27561 71.04898:13135 71.0856:4105 75.02521:3402 77.04096:48440 78.05116:27870 79.05878:168857 80.05404:5511 80.…	249.14871:30047014 250.15206:10610785 251.15542:35975	221006_Swspiked_oSPE_BEH_DDA_ESIpos_12	497126570.666667	81572857.064067	DTXSID90151111	Rupestonic acid	ZFHSKBJBODQVBX-UHFFFAOYNA-N	ZFHSKBJBODQVBX-UWJYBYFXSA-N	C15H20O3	CC1CCC(CC2=C(C)C(=O)CC12)C(=C)C(O)=O	248.14124	8.59	0.9249999999999998	correct formula	-0.633577287197113	NA
2191	18	-1.1259684562683103	C10H12ClFO4	[M+H]+	DDA	Surface water	1.6485080234784248	1	8.048	251.04704	50.01548:59814 51.02322:208230 52.02668:5325 53.00255:19787 53.03882:100055 54.04222:3540 55.01817:22828 55.05456:31211 56.0497:4006 56.96498:25933 57.03382:41422 57.07018:9109 58.96079:101220 59.04936:525984 60.05272:3168 62.95365:7984 63.02316:5745 64.92744:8123 65.00222:5591 65.03878:59733 66.04662:3841 67.05443:46501 68.0575:3903 68.99729:5304 69.03361:9479 69.06992:18260 71.04933:10928 71.08…	251.04704:8891857 252.05039:1383221 253.05375:0	221006_Swspiked_oSPE_BEH_DDA_ESIpos_12	75708826.6666667	2264991.01500852	DTXSID1048207	Diphenyl Phosphate	ASMQGLCHMVWBQR-UHFFFAOYSA-N	ASMQGLCHMVWBQR-UHFFFAOYSA-N	C12H11O4P	OP(=O)(OC1=CC=CC=C1)OC1=CC=CC=C1	250.0395	8.23	0.18200000000000038	incorrect formula	-1.79508638381958	NA
2193	19	-1.4141796827316284	C7H11FN4O3S	[M+H]+	DDA	Surface water	1.6782711935240924	1	3.698	251.05986	50.01548:5788 51.02319:27693 52.01854:12855 53.00254:33045 53.03881:123181 53.99786:6581 54.03408:16301 54.0422:5022 55.01817:24750 55.05457:13654 56.04968:7396 56.96497:57133 57.03383:8326 58.06551:4780 58.96054:1703674 59.04937:10655 60.95661:16432 62.95362:44712 63.02311:21364 64.01837:5804 65.03876:799119 66.03384:14033 66.04198:24020 66.04659:9353 67.01789:6612 67.02909:5942 67.04176:7555 67…	251.05975:19237478 252.0631:5207910 253.06646:2122707	221006_Swspiked_oSPE_BEH_DDA_ESIpos_12	166684768	1081337.72015222	DTXSID7044130	Sulfadiazine	SEEPANYCNGTZFQ-UHFFFAOYSA-N	SEEPANYCNGTZFQ-UHFFFAOYSA-N	C10H10N4O2S	NC1=CC=C(C=C1)S(=O)(=O)NC1=NC=CC=N1	250.05245	3.76	0.06199999999999983	incorrect formula	-0.9017095565795898	NA
1167	2	-1.0804997682571411	C8H10N4O2	[M+H]+	DDA	Surface water	3.986798578870808	1	5.072	195.08792	50.01548:18915 51.0232:46879 52.01859:10263 53.00253:15798 53.03879:46781 53.99761:14860 54.02147:15561 54.03405:29034 55.01816:36712 55.02935:7229 55.05452:33391 56.04965:75930 56.96495:43310 57.0336:10476 57.04493:9003 57.07015:5001 58.06535:13222 58.96054:252322 60.95667:6988 62.92923:18889 62.95334:29707 63.02316:16313 64.92741:8284 65.03876:69899 66.0463:6762 66.95049:5355 67.02905:39976 67.…	195.08801:141327600 196.09136:16485800 197.09472:1890011	221006_Swspiked_oSPE_BEH_DDA_ESIpos_12	3394811221.33333	166147374.106156	DTXSID0020232	Caffeine	RYYVLZVUVIJVGH-UHFFFAOYSA-N	RYYVLZVUVIJVGH-UHFFFAOYSA-N	C8H10N4O2	CN1C=NC2=C1C(=O)N(C)C(=O)N2C	194.080376	5.06	0.012000000000000455	correct formula	-1.0001449584960935	NA
2242	20	-1.7289347648620603	C15H12N2O2	[M+H]+	DDA	Surface water	4.0319057342637885	1	8.348	253.09718	50.0155:7258 51.02322:26501 53.00257:9306 53.03881:50569 55.01815:22400 55.05456:34246 56.04969:5143 56.96499:39576 57.03362:8655 57.07018:13047 58.96056:40717 59.04938:7633 63.02314:6284 65.03879:53733 66.04661:4595 67.05415:45161 68.04935:5724 69.0336:12765 69.06991:18102 71.0493:18385 71.0856:4907 75.02521:8256 77.04088:33063 78.05102:6353 79.05904:58188 80.05441:5387 81.04062:21450 81.0771:45…	253.09724:51109744 254.10059:12267893 255.10395:664192	221006_Swspiked_oSPE_BEH_DDA_ESIpos_12	666886485.333333	21761245.8122744	DTXSID60891456	Carbamazepine-10,11-epoxide	ZRWWEEVEIOGMMT-UHFFFAOYSA-N	ZRWWEEVEIOGMMT-UHFFFAOYSA-N	C15H12N2O2	C1=CC=C2C(=C1)C3C(O3)C4=CC=CC=C4N2C(=O)N	252.08988	8.33	0.018000000000000682	correct formula	-1.8248372077941897	NA
2262	21	-1.008791208267212	C10H11N3O3S	[M+H]+	DDA	Surface water	4.101388394592694	1	4.451	254.05969	50.01548:10340 51.02321:38195 52.01859:9642 52.03108:9805 53.00255:84227 53.03883:299874 53.99768:22349 54.03406:30282 54.04219:12044 55.01819:44630 55.05458:44956 56.04968:25337 56.96499:73160 57.03383:5809 57.07015:7895 58.96057:191428 58.998:7170 59.04936:6153 62.95335:11551 63.02308:23372 65.03852:2100193 66.0339:33769 66.04202:67992 66.04659:112039 67.01789:7511 67.04175:11265 67.05417:43084…	254.05972:162827472 255.06307:24324012 256.06643:8849537	221006_Swspiked_oSPE_BEH_DDA_ESIpos_12	1989213440	65863654.7434031	DTXSID8026064	Sulfamethoxazole	JLKIGFTWXXRPMT-UHFFFAOYSA-N	JLKIGFTWXXRPMT-UHFFFAOYSA-N	C10H11N3O3S	CC1=CC(NS(=O)(=O)C2=CC=C(N)C=C2)=NO1	253.052114	5.05	0.5990000000000002	correct formula	-1.008791208267212	NA
2287	22	-2.0422568321228027	C15H10O4	[M+H]+	DDA	Surface water	3.654744064016017	1	8.525	255.06532	50.01532:8638 51.02326:26674 53.00245:12472 53.03888:55195 55.01803:23432 55.05441:32264 56.96507:40410 57.03363:8106 57.07028:10916 58.96062:59465 59.04915:3640 63.02291:15482 65.03858:194808 66.04202:6576 67.05419:40368 68.99702:25071 69.03362:8713 69.07001:13216 71.0491:16071 71.08561:4675 71.95189:3011 75.02528:10264 77.04087:19786 78.05109:22339 79.05912:38993 80.05405:4374 81.04075:50923 81…	255.06548:10907820 256.06883:3036918 257.07219:0	221006_Swspiked_oSPE_BEH_DDA_ESIpos_12	207085514.666667	10418275.6528841	DTXSID9022310	Daidzein	ZQSIJRDFPHDXIC-UHFFFAOYSA-N	ZQSIJRDFPHDXIC-UHFFFAOYSA-N	C15H10O4	OC1=CC=C(C=C1)C1=COC2=C(C=CC(O)=C2)C1=O	254.05791	8.99	0.46499999999999986	correct formula	-1.9176326990127563	NA
2302	23	-1.4802753925323486	C6H10ClN3O4S	[M+H]+	DDA	Surface water	2.248480030478261	1	7.006	256.01547	50.0155:4190 51.0233:14672 53.00237:8138 53.03889:29863 54.03411:6516 55.01802:22380 55.05441:27301 56.04976:18924 56.96505:57336 57.03385:4118 57.06994:7772 58.04019:24272 58.96061:99250 62.01527:4486 63.02318:19279 64.01839:9401 65.03859:41715 67.05421:34433 68.02444:13328 68.99698:5184 69.0333:6795 69.07001:17238 70.02867:3931 71.04894:8134 71.95188:5657 72.04437:4172 72.98388:38261 74.01494:6…	256.01553:26184782 257.01888:3478121 258.02224:25681392	221006_Swspiked_oSPE_BEH_DDA_ESIpos_12	659751872	15148411.0268271	DTXSID2023195	Lamotrigine	PYZRQGJRPPTADH-UHFFFAOYSA-N	PYZRQGJRPPTADH-UHFFFAOYSA-N	C9H7Cl2N5	NC1=NC(N)=C(N=N1)C1=CC=CC(Cl)=C1Cl	255.00785	7.21	0.20399999999999974	incorrect formula	-1.8107211589813232	NA
2303	24	-1.24492084980011	C8H10N5O3P	[M+H]+	DDA	Surface water	2.1914825449890527	1	5.953	256.05963	50.01545:14717 51.02319:51934 52.0186:8511 52.03109:6446 53.00255:37133 53.03881:83036 54.03408:26410 55.01817:35258 55.02936:5348 55.05457:72567 56.04967:85262 56.96498:92813 57.03383:6723 57.04496:14564 57.07015:7329 58.96054:90835 61.97934:7009 62.01525:4705 63.0231:55662 64.01834:13344 64.03075:11381 65.02611:8263 65.03876:109263 66.02153:4803 66.03399:14370 66.04631:8150 67.04176:19258 67.05…	256.05963:77657144 257.06298:15348971 258.06634:46805704	221006_Swspiked_oSPE_BEH_DDA_ESIpos_12	844232106.666667	37132774.5275243	DTXSID5032442	Imidacloprid	YWTYJOPNNQFBPC-UHFFFAOYSA-N	YWTYJOPNNQFBPC-UHFFFAOYSA-N	C9H10ClN5O2	[O-][N+](=O)\N=C1/NCCN1CC1=CN=C(Cl)C=C1	255.052303	5.95	0.0030000000000001137	incorrect formula	-0.24621304869651792	-0.07680924747480725
2530	25	-0.6304673552513123	C14H22N2O3	[M+H]+	DDA	Surface water	4.679667907310929	1	4.629	267.17056	50.01549:6517 51.0232:26836 53.00251:16253 53.0388:88441 55.01817:25080 55.05455:24235 56.04966:204792 56.96497:83240 57.03384:8662 57.05303:3431 58.06527:41082 58.96054:624679 59.04937:5908 60.08093:6753 60.95668:7351 62.95331:14478 63.02312:51639 65.03877:121979 66.04631:6067 67.05413:36390 68.99722:11242 69.03357:15284 69.06993:11507 70.06515:6821 71.04924:4955 71.06049:7748 71.95186:4533 72.0…	267.17059:38594368 268.17394:7299370 269.1773:948255	221006_Swspiked_oSPE_BEH_DDA_ESIpos_12	1120366976	501844763.543903	DTXSID2022628	Atenolol	METKIMKYRPQLGS-UHFFFAOYNA-N	METKIMKYRPQLGS-UHFFFAOYNA-N	C14H22N2O3	CC(C)NCC(O)COC1=CC=C(CC(N)=O)C=C1	266.163043	3.69	0.9389999999999996	correct formula	-0.6304673552513123	NA
2531	26	-0.6304673552513123	C14H22N2O3	[M+H]+	DDA	Surface water	4.723398751640819	1	3.849	267.17062	50.01547:16794 51.02318:49577 53.00249:26062 53.0388:166025 54.03408:12066 55.01811:33020 55.02934:7425 55.05455:9794 56.04965:761684 56.96497:141600 57.0336:21784 57.05301:11013 58.06526:148386 58.96053:938313 60.08086:21600 60.95666:9006 62.01523:7995 62.9533:20829 63.0231:147443 65.03875:237304 67.02906:15471 67.05411:17686 68.04961:9048 69.03356:10261 70.06513:9615 71.06048:52559 71.95184:114…	267.17062:149082480 268.17397:37530980 269.17733:0	221006_Swspiked_oSPE_BEH_DDA_ESIpos_12	3207113642.66667	126170988.557275	DTXSID2022628	Atenolol	METKIMKYRPQLGS-UHFFFAOYNA-N	METKIMKYRPQLGS-UHFFFAOYNA-N	C14H22N2O3	CC(C)NCC(O)COC1=CC=C(CC(N)=O)C=C1	266.163043	3.69	0.15900000000000025	correct formula	-0.6304673552513123	NA
2646	27	-1.4187520742416382	C12H20N2O3S	[M+H]+	DDA	Surface water	3.974468029006648	1	3.769	273.12698	50.0155:3630 51.02322:16068 53.00237:5460 53.03885:49761 55.01796:17074 55.05458:21200 56.0497:8761 56.96501:95443 58.0653:5792 58.96058:500403 59.04915:3279 60.95645:3668 62.9534:19177 63.02315:9258 65.03854:48996 66.04633:6513 66.95023:4757 67.04177:10473 67.05415:26609 68.04936:6037 68.99698:6943 69.03374:12517 69.06996:7417 70.06518:8667 71.04894:5517 71.95189:6554 72.04437:3089 75.02522:6115…	273.12683:5690596 274.13018:3386346 275.13354:4152235	221006_Swspiked_oSPE_BEH_DDA_ESIpos_12	118505920	12235558.3348416	DTXSID8021278	Sotalol	ZBMZVLHSJCTVON-UHFFFAOYNA-N	VIDRYROWYFWGSY-UHFFFAOYNA-N	C12H20N2O3S	CC(C)NCC(O)C1=CC=C(NS(C)(=O)=O)C=C1	272.11946	3.62	0.14900000000000002	correct formula	-1.454268217086792	NA
2720	28	-2.002716541290283	C12H18Cl2N2O	[M+H]+	DDA	Surface water	3.945977664766501	1	7.46	277.08734	50.01551:3542 51.02332:13562 53.00237:9955 53.03891:39783 55.01805:18247 55.05446:32644 56.96507:67365 57.03363:7847 57.07001:40506 58.0653:5493 58.96065:77174 59.04939:4719 62.92899:5668 63.02316:4678 65.03859:48761 66.04663:3838 67.05422:36917 68.99699:7133 69.03371:11742 69.07004:10519 71.04895:6721 71.95189:4918 75.02488:3608 77.04098:19719 78.05105:12826 79.05877:70745 80.05407:12884 81.0407…	277.08734:8715224 278.09069:995469 279.09405:9727640	221006_Swspiked_oSPE_BEH_DDA_ESIpos_12	170891600	11099873.2942563	DTXSID60944496	Clenbuterol hydrochloride	STJMRWALKKWQGH-UHFFFAOYSA-N	OPXKTCUYRHXSBK-UHFFFAOYSA-N	C12H18Cl2N2O	CC(C)(C)NCC(C1=CC(=C(C(=C1)Cl)N)Cl)O	276.07962	6.59	0.8700000000000001	correct formula	-2.0684359073638916	NA
2748	29	-1.523680567741394	C14H28FNO3	[M+H]+	DDA	Surface water	1.9719385024019496	1	9.711	278.21198	50.01549:7939 51.02318:33640 52.03109:7124 53.00252:21533 53.03881:139860 53.99786:5556 54.0422:7145 55.01815:49204 55.05456:122178 56.0497:23801 56.05779:6759 56.96497:50224 57.03383:14382 57.07013:29174 58.06527:2524566 58.96054:318946 59.06253:4872 59.06859:50743 63.02313:6692 65.03875:164155 66.04199:8383 66.0466:11045 67.05441:162795 68.05775:12182 68.99726:5160 69.0336:13859 69.06989:55136 …	278.21198:37867456 279.21533:10077510 280.21869:23979	221006_Swspiked_oSPE_BEH_DDA_ESIpos_12	1011554090.66667	42198252.0938011	DTXSID8047397	Venlafaxine	PNVNVHUZROJLTJ-UHFFFAOYNA-N	QYRYFNHXARDNFZ-UHFFFAOYNA-N	C17H27NO2	COC1=CC=C(C=C1)C(CN(C)C)C1(O)CCCCC1	277.20418	8.79	0.9210000000000012	incorrect formula	-1.5621986389160156	NA
1308	3	-1.2096898555755615	C12H27NO	[M+H]+	DDA	Surface water	3.9271730504527858	1	12.981	202.21651	50.01549:28168 51.02319:108844 53.00252:118166 53.03879:147839 53.99766:18081 55.01815:117203 55.05455:530228 56.04967:79683 56.05779:20176 56.965:16360 57.03382:127749 57.05743:15609 57.07014:699372 58.02801:12405 58.03845:11018 58.04439:16458 58.06527:8800285 58.09285:11582 58.10331:14467 58.12043:9480 58.96052:105151 59.04937:24228 59.06229:16431 59.0686:146030 60.04446:25920 61.02854:15580 62…	202.21651:217796784 203.21986:53267608 204.22322:0	221006_Swspiked_oSPE_BEH_DDA_ESIpos_12	2029095210.66667	46760656.4808428	DTXSID7042190	N,N-Dimethyldecylamine N-oxide	ZRKZFNZPJKEWPC-UHFFFAOYSA-N	ZRKZFNZPJKEWPC-UHFFFAOYSA-N	C12H27NO	CCCCCCCCCC[N+](C)(C)[O-]	201.20926	12.96	0.02099999999999902	correct formula	-1.8468685150146484	NA
2775	30	-0.8720219135284424	C9H15FN4O3S	[M+H]+	DDA	Surface water	1.6323637959989803	1	5.022	279.09097	50.01547:13786 51.02332:25723 52.01858:15681 52.03107:8518 53.00253:79059 53.0388:341075 53.99784:18710 54.03406:88762 54.04218:14815 55.01816:30822 55.05457:46646 56.04957:33724 56.96495:93379 57.03358:11470 57.07021:23625 58.96052:781902 63.02314:26554 65.03875:3436362 66.03389:269346 66.04196:131159 66.0465:41113 67.02906:606648 67.03731:11470 67.04172:66860 67.05443:43026 67.98938:11997 68.03…	279.09152:180631664 280.09487:45123196 281.09823:17547552	221006_Swspiked_oSPE_BEH_DDA_ESIpos_12	3912537514.66667	103801119.10191	DTXSID6021290	Sulfamethazine	ASWVTGNCAZCNNR-UHFFFAOYSA-N	ASWVTGNCAZCNNR-UHFFFAOYSA-N	C12H14N4O2S	CC1=CC(C)=NC(NS(=O)(=O)C2=CC=C(N)C=C2)=N1	278.083748	5.23	0.20800000000000018	incorrect formula	-0.8720219135284424	NA
2799	31	-0.3574303984642029	C15H21NO4	[M+H]+	DDA	Surface water	4.455896877071823	1	10.935	280.1546	50.01548:13452 51.02318:68981 53.00256:53797 53.03881:262496 53.99764:13974 54.04219:14990 55.01818:143259 55.05456:262216 56.96499:46732 57.03358:47518 57.07014:104345 58.96055:148066 59.04936:17639 65.03877:186724 66.04658:18304 67.05413:378544 68.05776:24357 68.99694:15635 69.03363:57631 69.06995:127235 71.04921:60415 71.08554:52738 77.04083:141013 78.04655:12774 78.05096:28431 79.05902:613512…	280.1546:347558240 281.15795:99673376 282.16131:5537043	221006_Swspiked_oSPE_BEH_DDA_ESIpos_12	4262029226.66667	26857062.9931746	DTXSID6024175	Metalaxyl	ZQEIXNIJLIKNTD-UHFFFAOYSA-N	ZQEIXNIJLIKNTD-UHFFFAOYSA-N	C15H21NO4	COCC(=O)N(C(C)C(=O)OC)C1=C(C)C=CC=C1C	279.147059	10.92	0.015000000000000568	correct formula	-0.5181566476821899	-0.37011635038545965
2942	32	-0.6731147170066833	C12H12ClFN2O3	[M+H]+	DDA	Surface water	1.6757000238948865	1	11.073	287.05817	50.0155:8914 51.0232:35915 53.00255:11519 53.03881:94001 54.04221:4688 55.01814:34766 55.05455:95987 56.0578:6678 56.96497:43408 57.03359:12298 57.07016:23421 58.96054:37637 59.04938:4583 59.94194:2939 63.02315:9877 65.03876:64588 66.04632:15592 67.05414:102717 68.0577:10529 69.0336:9454 69.06993:40208 71.04923:28507 71.08553:16980 72.98382:7265 74.01487:4707 75.02518:25893 76.02055:4878 77.04085…	287.05826:7407801 288.06161:2803710 289.06497:4052821	221006_Swspiked_oSPE_BEH_DDA_ESIpos_12	103677205.333333	3128958.82537648	DTXSID1021087	Oxazepam	ADIMAYPTOBDMTL-UHFFFAOYNA-N	ADIMAYPTOBDMTL-UHFFFAOYNA-N	C15H11ClN2O2	OC1N=C(C2=CC=CC=C2)C2=CC(Cl)=CC=C2NC1=O	286.05091	11.06	0.0129999999999999	incorrect formula	-1.4914557933807373	NA
3038	33	-1.6301403045654297	C8H10ClN5O3S	[M+H]+	DDA	Surface water	3.9927959662543393	1	5.056	292.02664	50.01548:5052 51.02322:8870 52.01838:21732 53.00255:9836 53.03882:91520 54.03409:100384 55.01821:33789 55.0294:16611 55.04185:60153 55.05457:38300 56.03706:5915 56.04967:7923 56.965:111144 56.97947:15220 57.03383:4696 57.04494:35221 57.07015:9839 57.98744:12339 58.96056:229514 58.99508:5269 59.96659:16590 59.99049:13374 61.97941:25460 62.95335:3912 65.03879:36638 66.03402:25656 67.0291:87647 67.0…	292.02667:70108352 293.03002:9140448 294.03338:40431808	221006_Swspiked_oSPE_BEH_DDA_ESIpos_12	2020723456	97409232.3213717	DTXSID2034962	Thiamethoxam	NWWZPOKUUAIXIW-UHFFFAOYSA-N	NWWZPOKUUAIXIW-UHFFFAOYSA-N	C8H10ClN5O3S	CN1COCN(CC2=CN=C(Cl)S2)C1=N[N+]([O-])=O	291.01929	5.04	0.016000000000000014	correct formula	-1.8284095525741575	NA
3074	34	-2.468386173248291	C13H21FO2S2	[M+H]+	DDA	Surface water	1.6170025357329791	1	12.931	293.10526	50.01544:171981 51.02318:683419 53.00251:914930 53.03879:4438442 53.99762:127135 54.04217:123468 55.01814:2742386 55.05453:5619670 56.04965:158255 56.05772:182753 57.03381:438810 57.07012:3234563 58.07356:129769 59.04934:137103 63.0231:77181 65.03874:2806104 66.04195:129840 66.04652:359973 67.05439:6548728 67.9894:287205 68.05772:241745 68.99723:82545 69.03355:332893 69.06991:3560004 70.06518:180…	293.10526:55974884 294.10861:20315500 295.11197:29577976	221006_Swspiked_oSPE_BEH_DDA_ESIpos_12	717794794.666667	12457086.2430649	DTXSID6046555	Climbazole	OWEGWHBOCFMBLP-UHFFFAOYNA-N	OWEGWHBOCFMBLP-UHFFFAOYNA-N	C15H17ClN2O2	CC(C)(C)C(=O)C(OC1=CC=C(Cl)C=C1)N1C=CN=C1	292.09786	12.9	0.030999999999998806	incorrect formula	-1.1034001111984253	NA
3164	35	-0.9651987552642822	C11H12Cl2FNO3	[M+H]+	DDA	Surface water	1.8522200580332404	1	10.94	296.02423	50.01546:6359 51.02335:20915 53.00251:44283 53.03878:180237 53.99784:8141 54.04213:22134 55.01813:187664 55.05451:409362 56.02143:15987 56.04964:26588 56.05775:40848 56.96493:51789 57.03379:55661 57.0701:195579 58.07333:9524 58.96074:104745 59.04933:14423 65.03871:122619 66.04189:17678 66.04656:11042 67.05437:514432 68.0577:55361 68.99718:25134 69.03356:27519 69.06988:184487 70.07325:24732 71.012…	296.02429:29036824 297.02764:6218464 298.031:45721064	221006_Swspiked_oSPE_BEH_DDA_ESIpos_12	312973930.666667	5641425.00986314	DTXSID3037208	Diclofenac sodium salt	DCOPUUMXTXDBNB-UHFFFAOYSA-N	KPHWPUGNDIVLNH-UHFFFAOYSA-M	C14H11Cl2NO2	OC(=O)CC1=C(NC2=C(Cl)C=CC=C2Cl)C=CC=C1	295.01668	11.48	0.5400000000000009	incorrect formula	-1.8472834825515747	NA
318	36	-0.5515412092208862	C6H8FNO	[M+H]+	DDA	Surface water	1.2511361876902267	1	8.442	130.06541000000001	50.0155:397943 51.01878:15205 51.02324:596390 52.01861:6722 52.02667:28361 52.0311:5466 53.00258:28826 53.03885:47776 55.05458:3468 56.96498:20328 57.07017:10555 57.93486:3275 61.00757:25351 62.01527:56312 63.02312:50014 65.00223:62892 65.03879:3610 66.00571:3606 66.01:12675 67.05444:5538 69.06995:3263 74.0149:123066 75.01265:5295 75.02067:6986 75.02524:55389 76.03298:15966 77.0155:5018 77.04088:…	130.06541:100424808 131.06876:10467688 132.07212:0	221006_Swspiked_oSPE_BEH_DDA_ESIpos_12	1881671125.33333	96966816.3792226	DTXSID1021798	Quinoline	SMWDFEZZVXVKRB-UHFFFAOYSA-N	SMWDFEZZVXVKRB-UHFFFAOYSA-N	C9H7N	C1=CC2=C(C=C1)N=CC=C2	129.057849	8.37	0.07200000000000095	incorrect formula	-0.8809238076210022	-1.4576791691561524
320	37	0.3895857632160187	C4H11N5	[M+H]+	DDA	Surface water	3.876407221179732	1	3.384	130.10902	51.02326:4447 52.2255:2073 55.02938:149534 56.03707:24479 56.04971:5021 56.96498:15143 57.04496:15383 57.07019:8480 57.93513:3456 58.06532:2616 58.96057:58812 60.0557:515233 61.0529:4044 61.0593:4542 62.9534:6068 67.05447:7932 68.02433:131423 70.06516:9752 71.06049:1028431 72.05753:4833 72.06369:26428 84.05144:2341 84.08744:4510 85.05764:228306 85.07122:2744 86.06122:4514 86.0668:2245 88.09273:14…	130.10905:99631904 131.1124:7070275 132.11576:2188012	221006_Swspiked_oSPE_BEH_DDA_ESIpos_12	2654750634.66667	166084999.542664	DTXSID9037246	Metformin HCl	XZWYZXLIPXDOLR-UHFFFAOYSA-N	OETHQSJEHLVLGH-UHFFFAOYSA-N	C4H11N5	CN(C)C(=N)NC(N)=N	129.101445	3.32	0.06400000000000006	correct formula	0.2849195599555969	NA
3342	38	-2.8620145320892334	C19H26O3	[M+H]+	DDA	Surface water	3.810448672889461	1	15.344	303.19534	50.01547:4329 51.02321:11376 53.00252:125575 53.03876:73145 53.99759:26788 55.01819:15460 55.05453:457255 56.96498:10764 57.07012:74503 58.96056:14149 59.04935:5223 63.02312:5046 65.03874:86920 66.04658:4306 67.05437:98911 67.98939:12167 69.03357:8436 69.06991:2944049 69.07423:12547 69.10475:5580 71.04921:191128 71.08556:8714 77.04075:23884 79.05899:158904 80.06245:6143 81.07705:90576 82.08052:42…	303.19534:10064504 304.19869:2505555 305.20205:0	221006_Swspiked_oSPE_BEH_DDA_ESIpos_12	131862149.333333	3443884.35972483	DTXSID8035180	Bioallethrin	ZCVAOQKBXKSDMS-UHFFFAOYNA-N	ZCVAOQKBXKSDMS-UHFFFAOYNA-N	C19H26O3	CC(C)=CC1C(C(=O)OC2CC(=O)C(CC=C)=C2C)C1(C)C	302.188195	15.34	0.0039999999999995595	correct formula	-3.3475921154022217	-3.577187507166939
3413	39	-1.539220929145813	C10H13F3N6O2	[M+H]+	DDA	Surface water	1.8635937938713212	1	6.762	307.1116	50.01547:10099 51.02318:66784 53.00251:22281 53.03881:62561 55.02934:9403 55.05456:51363 56.04962:18312 56.96498:57530 57.0137:12619 57.03381:7094 57.07013:5067 57.20067:4207 58.96053:50258 63.02309:41613 65.03875:50528 66.04657:6228 67.05441:73807 69.03356:11303 69.06994:16916 70.01226:5095 70.03997:1331723 70.06513:5429 71.02929:13098 71.03699:7456 71.0431:9460 71.04921:8935 74.01504:21143 75.0…	307.1116:90431616 308.11495:21231696 309.11831:1337602	221006_Swspiked_oSPE_BEH_DDA_ESIpos_12	1578797696	28220248.5751411	DTXSID3020627	Fluconazole	RFHAOTPXVQNOHP-UHFFFAOYSA-N	RFHAOTPXVQNOHP-UHFFFAOYSA-N	C13H12F2N6O	OC(CN1C=NC=N1)(CN1C=NC=N1)C1=C(F)C=C(F)C=C1	306.104065	6.73	0.03199999999999914	incorrect formula	-1.6052693128585815	NA
1401	4	-1.0859887599945068	C12H17NO2	[M+H]+	DDA	Surface water	3.291721504163472	1	9.872	208.13356	50.01545:66764 51.02321:277495 52.02666:7634 53.00251:21900 53.03881:146222 54.0422:5457 54.04666:54803 55.01817:35963 55.05455:48624 56.96497:28319 57.03381:11970 57.07016:10960 58.96054:61340 59.04937:3966 61.00756:3873 62.01524:28096 62.92923:6013 63.02312:510626 64.02651:15907 64.03074:248281 64.92742:6996 65.00219:5830 65.03428:8174 65.03877:77962 66.04654:16945 67.05414:92703 68.05747:4111 …	208.13356:93527320 209.13691:13296018 210.14027:0	221006_Swspiked_oSPE_BEH_DDA_ESIpos_12	1888266922.66667	42246660.5511048	DTXSID10282734	N,N-Diethyl-4-methoxybenzamide	HCJXEOFLVIFFDG-UHFFFAOYSA-N	HCJXEOFLVIFFDG-UHFFFAOYSA-N	C12H17NO2	CCN(CC)C(=O)C1=CC=C(OC)C=C1	207.12593	9.85	0.02200000000000024	correct formula	-0.9259129166603088	NA
3432	40	-1.6581238508224487	C15H22N3O2P	[M+H]+	DDA	Surface water	1.9425577685463893	1	13.798	308.15298	50.01545:12086 51.0233:41552 52.03105:21324 53.0025:76566 53.03878:360057 53.99783:14551 55.01813:306211 55.05452:437052 56.04963:34769 56.96493:40179 57.03377:40776 57.0701:359706 58.96075:18310 59.04932:40433 63.02309:11830 65.03871:213152 66.0465:22858 67.05437:606361 68.05773:15587 68.99721:28426 69.03356:49578 69.0699:145964 70.01288:11058 70.03615:7628 70.03993:3168640 70.06511:12620 70.068…	308.15311:16175942 309.15646:4835554 310.15982:7602855	221006_Swspiked_oSPE_BEH_DDA_ESIpos_12	201234122.666667	3585474.61822132	DTXSID9032113	Tebuconazole	PXMNMQRDXWABCY-UHFFFAOYNA-N	PXMNMQRDXWABCY-UHFFFAOYNA-N	C16H22ClN3O	CC(C)(C)C(O)(CCC1=CC=C(Cl)C=C1)CN1C=NC=N1	307.14514	13.79	0.008000000000000895	incorrect formula	-1.170716643333435	NA
3617	41	0.13151757419109344	C12H16N2O4P2	[M+H]+	DDA	Surface water	2.2160020704215264	1	9.517	315.06604	51.02344:7743 53.00253:48798 53.03881:41539 55.01815:44588 55.05456:126794 56.04963:17927 56.05781:6242 56.96499:46458 57.03378:10795 57.07015:14140 58.06553:4394 58.96056:29671 62.92925:7465 65.03876:36163 66.04662:4230 67.05443:116525 68.05779:6988 69.03361:10618 69.06996:35678 71.01262:171354 71.04926:10712 71.0856:6158 72.01615:4099 72.04437:3874 74.0963:4486 77.04081:15389 78.05103:4616 78.9…	315.06616:18112700 316.06951:2379837 317.07287:928916	221006_Swspiked_oSPE_BEH_DDA_ESIpos_12	302746474.666667	12006759.4987686	DTXSID9020790	Malaoxon	WSORODGWGUUOBO-UHFFFAOYNA-N	WSORODGWGUUOBO-UHFFFAOYNA-N	C10H19O7PS	CCOC(=O)CC(SP(=O)(OC)OC)C(=O)OCC	314.05891	9.49	0.026999999999999247	incorrect formula	-2.064635992050171	NA
3696	42	-1.5597622394561768	C10H15F5N4O2	[M+H]+	DDA	Surface water	2.20546130929131	1	16.004	319.11905	50.0154:45503 51.02325:7812 52.03112:2945 53.00243:10318 53.03893:19267 53.99768:2723 55.018:7015 55.05445:29513 56.96509:38313 57.03364:2594 57.07005:143193 58.06531:2693 58.96059:5541 59.04925:27117 63.02299:28514 64.03078:8928 64.97748:4667 65.00223:3805 65.03861:33210 66.04644:30154 67.05423:34405 69.03331:2815 69.0701:32170 70.04016:12027 71.08543:146951 71.9519:4152 72.08873:3094 74.015:117…	319.11905:3663638 320.1224:1192168 321.12576:0	221006_Swspiked_oSPE_BEH_DDA_ESIpos_12	42901070.6666667	4176677.216656	DTXSID7062536	Disperse Orange 1	YFVXLROHJBSEDW-QZQOTICOSA-N	YFVXLROHJBSEDW-UHFFFAOYSA-N	C18H14N4O2	[O-][N+](=O)c1ccc(cc1)\N=N\c1ccc(Nc2ccccc2)cc1	318.111676	15.74	0.2640000000000011	incorrect formula	-2.473928213119507	NA
3712	43	-1.2315833568572998	C14H23ClFN3O2	[M+H]+	DDA	Surface water	2.060560025661595	1	14.168	320.15302	51.02324:5696 53.00257:7617 53.03885:37403 55.01821:17901 55.05457:65767 56.0578:5263 56.965:38025 57.03362:4687 57.07015:27147 58.96058:11694 59.04936:16350 63.02315:7629 65.03878:31290 66.04633:4527 67.05445:84616 68.05749:6169 69.06992:34274 69.96673:4328 70.00319:4910 70.00508:4693 70.01231:5467 70.04:3345408 70.06675:4807 70.07588:6176 70.09037:3901 71.03707:21078 71.04317:42003 71.04894:559…	320.15289:19176636 321.15624:5578159 322.1596:12358245	221006_Swspiked_oSPE_BEH_DDA_ESIpos_12	261125136	9898060.94043394	DTXSID4034497	Metconazole	XWPZUHJBOLQNMN-UHFFFAOYNA-N	XWPZUHJBOLQNMN-UHFFFAOYNA-N	C17H22ClN3O	CC1(C)CCC(CC2=CC=C(Cl)C=C2)C1(O)CN1C=NC=N1	319.14514	14.16	0.007999999999999119	incorrect formula	-0.9057022333145142	NA
3828	44	-0.7227936387062073	C16H23FN2O4	[M+H]+	DDA	Surface water	1.8352959948519032	1	13.567	327.1702	50.01562:9886 51.02313:36958 53.00249:118634 53.03876:360627 53.99779:19499 54.03424:6599 55.01811:431885 55.0545:1378430 56.0496:306289 56.05772:14773 56.96493:64318 57.03375:106178 57.07009:1117361 58.02888:707676 58.06523:36506 58.96073:14312 59.03225:7682 59.03688:13706 59.04929:41243 60.04463:8052 60.05588:15913 60.08086:12305 62.01518:5802 63.02302:65312 65.0387:223563 66.04649:23637 67.041…	327.17023:30486440 328.17358:7443299 329.17694:0	221006_Swspiked_oSPE_BEH_DDA_ESIpos_12	444886208	12499069.0088784	DTXSID3057981	Dimoxystrobin	WXUZAHCNPWONDH-DYTRJAOYSA-N	WXUZAHCNPWONDH-DYTRJAOYSA-N	C19H22N2O3	CNC(=O)C(=N\OC)\C1=CC=CC=C1COC1=C(C)C=CC(C)=C1	326.16304	13.55	0.01699999999999946	incorrect formula	-2.082000732421875	NA
3911	45	-1.618868112564087	C10H19O6PS2	[M+H]+	DDA	Surface water	3.6145168372265295	1	12.366	331.04361	51.02323:138440 53.00237:348774 53.03885:1285140 53.99766:79355 54.04221:58557 55.01798:904218 55.05438:4923795 56.05783:238107 57.03364:552475 57.07018:1923508 58.07337:84593 59.04938:153614 65.03853:889694 66.042:62980 66.04661:62843 67.05417:6284298 67.98942:76644 68.05753:363556 69.03361:170338 69.06996:1473415 70.06517:71039 70.07336:82984 71.01261:109441 71.04894:706010 71.08559:511589 72.0…	331.04355:87169792 332.0469:18408474 333.05026:13219455	221006_Swspiked_oSPE_BEH_DDA_ESIpos_12	1697658496	34873232.0458621	DTXSID4020791	Malathion	JXSJBGJIGXNWCI-UHFFFAOYNA-N	JXSJBGJIGXNWCI-UHFFFAOYNA-N	C10H19O6PS2	CCOC(=O)CC(SP(=S)(OC)OC)C(=O)OCC	330.036072	12.35	0.016000000000000014	correct formula	-2.242042064666748	-2.9755471353056393
3963	46	-1.565803289413452	C16H20FN5O2	[M+H]+	DDA	Surface water	1.9583222027721563	1	14.775	334.16815	51.02343:3760 53.00256:7042 53.03884:15718 55.01797:9077 55.05436:40176 56.96499:39053 57.07014:16390 58.96047:15851 59.04938:8845 63.02308:13077 65.03855:15132 66.0466:3383 67.05415:58329 68.05748:5048 69.04468:7973 69.06995:27072 69.74668:4025 69.96703:5441 69.98872:3829 69.99092:4907 70.00286:5434 70.01248:18320 70.03998:5477672 70.04565:12593 70.06611:7981 70.06863:10048 70.07587:9152 70.0903…	334.16809:45597828 335.17144:27273928 336.1748:29635706	221006_Swspiked_oSPE_BEH_DDA_ESIpos_12	514249333.333333	10704903.4250182	DTXSID7034674	Ipconazole	QTYCMDBMOLSEAM-UHFFFAOYNA-N	QTYCMDBMOLSEAM-UHFFFAOYNA-N	C18H24ClN3O	CC(C)C1CCC(CC2=CC=C(Cl)C=C2)C1(O)CN1C=NC=N1	333.16079	14.76	0.015000000000000568	incorrect formula	-1.1900992393493652	NA
4100	47	-1.7835798263549805	C15H17Cl2N3O2	[M+H]+	DDA	Surface water	3.8157008705681754	1	13.97	342.0773	51.0232:14847 53.00256:39399 53.03883:88531 53.99764:8743 55.01818:100620 55.05456:526915 56.04967:496102 56.05778:25718 56.96498:53239 57.03384:20488 57.05303:17934 57.07015:108611 58.06527:10392 58.96058:12634 59.04936:7481 63.02312:4705 65.03877:66440 67.04174:5504 67.05415:458978 68.04933:13234 68.0577:24684 69.03356:14939 69.06994:553321 70.03997:48868 70.06517:28017 70.07338:18937 71.04926:…	342.07712:11170967 343.08047:2901678 344.08383:10165787	221006_Swspiked_oSPE_BEH_DDA_ESIpos_12	191004277.333333	14974823.2948	DTXSID8024280	Propiconazole	STJLVHWMYQXCPB-UHFFFAOYNA-N	STJLVHWMYQXCPB-UHFFFAOYNA-N	C15H17Cl2N3O2	CCCC1COC(CN2C=NC=N2)(O1)C1=C(Cl)C=C(Cl)C=C1	341.069783	13.94	0.030000000000001137	correct formula	-1.865830421447754	-1.6802670171586143
4244	48	-3.741202116012573	C9H11Cl3NO3PS	[M+H]+	DDA	Surface water	3.9124934043744424	1	15.493	349.93387	75.02838:5624 77.00755:3868 77.04378:23009 78.94484:14966 79.02588:5072 79.05908:23138 81.07712:29929 83.09306:6241 85.07165:3495 85.10788:6860 87.04981:27609 87.06854:2767 89.06578:22109 91.05919:32983 93.04078:7590 93.07409:12920 94.03048:6885 95.02016:15472 95.05352:10824 95.08974:17612 96.95407:29823 97.06796:3487 97.98258:2482 99.08363:3158 103.0565:4584 105.07081:14213 105.07456:15856 106.9…	349.93387:103589208 350.93722:20270788 351.94058:209716464	221006_Swspiked_oSPE_BEH_DDA_ESIpos_12	1275870421.33333	117509443.424893	DTXSID4020458	Chlorpyrifos	SBPBAQFWLVIOKP-UHFFFAOYSA-N	SBPBAQFWLVIOKP-UHFFFAOYSA-N	C9H11Cl3NO3PS	CCOP(=S)(OCC)OC1=NC(Cl)=C(Cl)C=C1Cl	348.926288	15.47	0.022999999999999687	correct formula	-3.741202116012573	-3.803966862255548
480	49	-0.932026982307434	C9H10N2	[M+H]+	DDA	Surface water	3.63140460120756	1	8.88	147.09183	50.01549:140212 51.02323:333035 52.01856:21029 52.02667:16460 52.03107:25129 53.00258:19433 53.03884:93050 54.03409:12000 55.0182:8193 55.05458:5985 56.965:3688 58.96057:7114 61.00757:7069 62.01528:25492 63.02313:77098 64.01839:6974 64.02636:5011 64.92743:6558 65.00226:11968 65.0388:77354 66.01003:4156 66.04661:6681 67.05445:10520 74.01516:16495 75.02526:19701 76.02051:14209 76.033:6846 77.04091:…	147.09183:101805224 148.09518:9647669 149.09854:10227646	221006_Swspiked_oSPE_BEH_DDA_ESIpos_12	2348876800	3867145.49873056	DTXSID70870631	5,6-Dimethylbenzimidazole	LJUQGASMPRMWIW-UHFFFAOYSA-N	LJUQGASMPRMWIW-UHFFFAOYSA-N	C9H10N2	CC1=CC2=C(C=C1C)N=CN2	146.0844	8.47	0.41000000000000014	correct formula	-1.1060885190963743	NA
1545	5	-2.2729997634887695	C13H13NO2	[M+H]+	DDA	Surface water	2.925296772920279	1	10.498	216.10126	50.01549:7762 51.02321:27871 53.00256:20528 53.03884:45357 53.99765:4343 55.01818:16476 55.05455:57355 56.96499:44278 57.03384:11288 57.07016:29493 58.07336:6432 58.96057:553596 61.97935:420337 62.92923:9493 63.02316:12748 64.92714:10265 65.0388:81517 66.04199:5167 67.05416:69334 68.02434:571948 68.05747:6291 69.02774:6175 69.03359:8436 69.06995:54107 71.04927:16257 71.0605:45491 72.08081:4880 75…	216.10126:45637992 217.10461:7741575 218.10797:22221844	221006_Swspiked_oSPE_BEH_DDA_ESIpos_12	807767082.666667	9567808.13021443	DTXSID9020112	Atrazine	MXWJVTOOROXGIU-UHFFFAOYSA-N	MXWJVTOOROXGIU-UHFFFAOYSA-N	C8H14ClN5	CCNC1=NC(NC(C)C)=NC(Cl)=N1	215.09377	10.48	0.017999999999998906	incorrect formula	-1.0607270002365112	-0.9110827238947128
5006	50	-1.1385163068771362	C18H39O7P	[M+H]+	DDA	Surface water	4.524209945001886	1	15.101	399.2507	53.00239:3958 53.03887:5995 55.01801:4285 55.05446:65447 56.96481:2957 57.07004:122405 58.0734:3914 59.04924:16301 62.98184:7873 64.97758:52684 65.03855:4390 67.05426:12835 69.06999:5537 71.08532:5277 79.05876:9725 81.07712:8229 83.09276:54650 84.09532:2164 85.1079:5535 89.06587:22003 91.05929:20732 93.07411:11693 95.05349:5985 95.08981:4756 98.98744:52892 101.09843:101751 102.10167:4510 103.0565…	399.2507:4082366 400.25405:2891057 401.25741:0	221006_Blank1_oSPE_BEH_DDA_ESIpos_14	5797727061.33333	187677980.864426	DTXSID5021758	Tris(2-butoxyethyl) phosphate	WTLBZVNBAKMVDP-UHFFFAOYSA-N	WTLBZVNBAKMVDP-UHFFFAOYSA-N	C18H39O7P	CCCCOCCOP(=O)(OCCOCCCC)OCCOCCCC	398.243343	15.1	0.0010000000000012221	correct formula	-1.5380243062973022	NA
5314	51	-0.1462683081626892	C15H23BN7O5P	[M+H]+	DDA	Surface water	2.16208722495533	1	10.597	423.16959	51.02324:6128 53.03884:27708 54.03411:3040 55.01798:10302 55.05441:42113 56.04969:6404 56.96501:28689 57.03362:5277 57.07017:8475 58.06529:10703 58.96057:5754 59.04938:5004 65.03852:8198 67.05419:41315 69.0336:4517 69.07:17698 70.06517:4528 77.04091:10731 78.03844:3500 79.05909:48618 80.05407:38655 81.04064:5439 81.07712:31971 82.07257:6014 83.05644:7481 83.09302:10678 84.08741:6654 88.00055:5051…	423.16965:16789680 424.173:21391462 425.17636:33766660	221006_Swspiked_oSPE_BEH_DDA_ESIpos_12	176663514.666667	2021443.13087194	DTXSID7023227	Losartan	PSIFNNKUMBGKDQ-UHFFFAOYSA-N	PSIFNNKUMBGKDQ-UHFFFAOYSA-N	C22H23ClN6O	CCCCC1=NC(Cl)=C(CO)N1CC1=CC=C(C=C1)C1=CC=CC=C1C1=NN=NN1	422.16219	10.79	0.19299999999999962	incorrect formula	-2.782576322555542	NA
5341	52	-0.9541422128677368	C15H28N4O10	[M+H]+	DDA	Surface water	2.2025613238025334	1	13.782	425.18747	53.00232:14419 53.03876:15818 55.01822:26776 55.05456:196066 56.04967:28418 56.05778:6497 56.96497:35568 57.0336:59661 57.07015:33550 58.06528:88029 58.96054:6960 59.04937:36113 61.01087:10417 65.03877:8228 67.04175:8370 67.05414:157699 68.04963:64413 68.05746:4116 69.06994:264320 70.06515:346477 70.07333:7344 71.04922:6425 71.06852:7736 71.08557:6424 72.04434:6281 72.08079:5686 79.05901:72644 80…	425.18747:14936953 426.19082:15609123 427.19418:30911192	221006_Swspiked_oSPE_BEH_DDA_ESIpos_12	133800410.666667	7418017.97411393	DTXSID2022836	Clindamycin	KDLRVYVGXIQJDK-UHFFFAOYNA-N	KDLRVYVGXIQJDK-AWPVFWJPSA-N	C18H33ClN2O5S	CCCC1CC(N(C)C1)C(=O)NC(C(C)Cl)C1OC(SC)C(O)C(O)C1O	424.17987	12.9	0.8819999999999997	incorrect formula	-2.1320550441741943	NA
5397	53	-1.9601606130599976	C22H29FN6O2	[M+H]+	DDA	Surface water	2.3014064261272904	1	11.477	429.24054	50.01548:3836 51.02322:8008 53.00255:6401 53.0388:52844 53.10462:3584 55.0182:14185 55.05454:49099 56.04967:10903 56.96495:44420 57.03383:6556 57.07014:30090 58.96079:6116 59.04936:5100 65.03877:10474 67.05442:128407 68.05746:5417 69.03357:7026 69.06998:19756 70.06514:5682 71.04923:5414 73.06486:4917 77.04079:20038 79.05902:82844 80.05439:73011 81.04061:7912 81.07705:48611 82.07214:5437 83.05641:…	429.24054:23834956 430.24389:31203786 431.24725:4653511	221006_Swspiked_oSPE_BEH_DDA_ESIpos_12	214754885.333333	21293701.5081434	DTXSID0023169	Irbesartan	YOSHYTLCDANDAN-UHFFFAOYSA-N	YOSHYTLCDANDAN-UHFFFAOYSA-N	C25H28N6O	CCCCC1=NC2(CCCC2)C(=O)N1CC1=CC=C(C=C1)C1=CC=CC=C1C1=NN=NN1	428.23246	11.67	0.19299999999999962	incorrect formula	-2.2473206520080566	NA
6242	54	0.00413170829415321	C27H35BN6O3	[M+H]+	DDA	Surface water	1.8143120168146123	1	10.703	502.29568	51.02342:4648 53.00235:7333 53.03877:15188 55.01802:19568 55.05459:72728 56.04966:32616 56.96496:14842 57.0336:10309 57.07016:11289 59.04938:131955 65.03871:21096 67.05417:67916 68.04966:33918 69.03358:10107 69.0573:11649 69.06997:46249 70.06517:52374 71.04924:10016 71.08558:6403 74.05999:4107 77.04089:4176 79.05907:79797 80.05441:33687 81.04062:8027 81.0771:78339 82.07259:72466 83.05642:10922 83…	502.29568:12650998 503.29903:24847658 504.30239:5205408	221006_Swspiked_oSPE_BEH_DDA_ESIpos_12	143117962.666667	3109001.5652343	DTXSID00861411	Fexofenadine	RWTNPBWLLIMQHL-UHFFFAOYSA-N	RWTNPBWLLIMQHL-UHFFFAOYSA-N	C32H39NO4	CC(C)(C1=CC=C(C=C1)C(CCCN2CCC(CC2)C(C3=CC=CC=C3)(C4=CC=CC=C4)O)O)C(=O)O	501.28791	10.45	0.2530000000000001	incorrect formula	-1.3821628093719482	NA
678	55	-0.8164916038513184	C9H12N2O	[M+H]+	DDA	Surface water	4.017131120125076	1	6.153	165.10258	50.01547:49495 51.02321:146291 52.02647:8047 52.0311:4390 53.00253:28590 53.0388:79453 53.99766:4911 54.03411:4172 55.01818:55029 55.05455:33684 56.0134:67242 56.04991:4330 56.96496:65020 57.03352:11327 58.96056:125561 62.01526:8958 63.02308:14208 65.0022:5786 65.03878:82119 66.042:5116 66.04632:5202 67.05415:104451 68.05748:6816 68.99697:5964 69.03354:17092 69.06996:14278 70.06517:3448 71.04925:…	165.10258:90594480 166.10593:12306574 167.10929:40669944	221006_Swspiked_oSPE_BEH_DDA_ESIpos_12	2007414400	33328210.8750007	DTXSID7037551	Fenuron	XXOYNJXVWVNOOJ-UHFFFAOYSA-N	XXOYNJXVWVNOOJ-UHFFFAOYSA-N	C9H12N2O	CN(C)C(=O)NC1=CC=CC=C1	164.09496	6.12	0.032999999999999474	correct formula	-0.7065612077713013	NA
6860	56	-0.6045292019844055	C30H34BN3O7	[M+H]+	DDA	Surface water	2.087351821409209	1	12.294	559.26074	53.03893:13414 55.01805:19001 55.05444:49888 56.0497:6046 56.96514:11995 57.03368:17127 57.07027:13041 59.04941:13720 67.05424:64696 69.03339:14465 69.07006:29235 70.06518:3156 71.01278:12436 71.04904:15894 71.08561:6133 72.04404:5225 73.0284:11804 73.06456:4238 77.04091:5977 79.05914:75994 80.0625:4715 81.04079:16078 81.07718:61521 82.07258:3767 83.05655:37607 83.09311:20429 85.0712:6439 87.0498…	559.26074:3106027 560.26409:3579736 561.26745:1508503	221006_Swspiked_oSPE_BEH_DDA_ESIpos_12	25684448	1622665.2161589	DTXSID8029868	Atorvastatin	XUKUURHRXDUEBC-UHFFFAOYNA-N	XUKUURHRXDUEBC-KAYWLYCHSA-N	C33H35FN2O5	CC(C)c1c(C(=O)Nc2ccccc2)c(c(-c2ccc(F)cc2)n1CCC(O)CC(O)CC(O)=O)-c1ccccc1	558.253	12.55	0.2560000000000002	incorrect formula	-1.1978241205215454	NA
788	57	-1.4562318325042725	C6H9N3O3	[M+H]+	DDA	Surface water	3.809745145480625	1	4.279	172.07188	50.01548:12454 51.02319:49445 52.0186:7259 52.02665:8534 53.00252:59299 53.03879:61704 53.99765:13181 54.00574:8030 54.03408:54047 54.0422:9095 55.01817:190916 55.05455:470155 56.0215:26681 56.03706:195369 56.04967:10336 56.05777:184673 56.96497:47283 57.0211:19176 57.03379:26652 57.07015:80436 58.03702:8735 58.06527:15032 58.07337:36941 58.96055:1943904 59.04936:14700 60.04445:11441 60.95667:125…	172.0719:68715352 173.07525:5798158 174.07861:1008547	221006_Swspiked_oSPE_BEH_DDA_ESIpos_12	2061546112	137969296.415791	DTXSID2020892	Metronidazole	VAOCPAMSLUNLGC-UHFFFAOYSA-N	VAOCPAMSLUNLGC-UHFFFAOYSA-N	C6H9N3O3	CC1=NC=C(N1CCO)[N+]([O-])=O	171.06439	4.41	0.13100000000000023	correct formula	-1.5196577310562134	NA
1601	6	-2.583118200302124	C15H22O	[M+H]+	DDA	Surface water	3.674614695912769	1	14.214	219.17445	50.01546:29423 51.02319:124377 52.02665:5255 53.00254:58135 53.0388:195349 53.99765:8439 54.0422:9266 55.01814:36200 55.05454:147249 56.96499:21875 57.03383:6526 57.07013:43788 58.96053:87668 59.04912:4499 62.9292:17230 63.02305:12941 65.03876:245764 66.04199:12281 66.04652:18600 67.05442:290315 68.05773:13294 69.03356:76785 69.06993:161605 71.04923:9439 71.08562:11960 77.04088:158339 78.05101:44…	219.17445:113291648 220.1778:24693282 221.18116:0	221006_Swspiked_oSPE_BEH_DDA_ESIpos_12	2151467562.66667	64241181.1476796	DTXSID8047050	(+)-Nootkatone	WTOYNNBCKUYIKC-JMSVASOKSA-N	WTOYNNBCKUYIKC-JMSVASOKSA-N	C15H22O	CC1CC(=O)C=C2CCC(CC12C)C(C)=C	218.16707	14.15	0.06400000000000006	correct formula	-1.908033847808838	NA
1634	7	-1.965282678604126	C12H15NO3	[M+H]+	DDA	Surface water	4.713335511242273	1	9.273	222.11276	50.01547:347660 51.02322:1392119 52.02666:55623 53.00255:98767 53.03882:428260 54.0422:12718 55.01817:195393 55.05457:968843 56.05779:28436 56.96499:31595 57.0336:19037 57.07016:29190 58.02895:488198 58.06529:55102 58.96057:55153 59.04937:19681 62.01525:14961 63.02315:82518 65.00219:25588 65.03878:921154 66.04199:22659 66.04631:20784 67.05414:268804 67.9894:12493 68.05747:23660 68.99696:28716 69.…	222.11281:423887264 223.11616:62308200 224.11952:5782136	221006_Swspiked_oSPE_BEH_DDA_ESIpos_12	8199170389.33333	112698286.597303	DTXSID9020249	Carbofuran	DUEPRVBVGDRKAG-UHFFFAOYSA-N	DUEPRVBVGDRKAG-UHFFFAOYSA-N	C12H15NO3	CNC(=O)OC1=CC=CC2=C1OC(C)(C)C2	221.105193	9.24	0.032999999999999474	correct formula	-1.965282678604126	-2.3823955538518304
1719	8	-1.4188313484191897	C10H19N5O	[M+H]+	DDA	Surface water	4.206259087875549	1	11.577	226.16638	50.01547:7038 51.02317:29986 53.00252:34565 53.03877:55667 53.99763:4644 55.01813:75026 55.0293:21197 55.05451:110475 56.01341:9856 56.96496:41007 57.03377:18890 57.04489:548324 57.07006:26682 58.0289:257160 58.96051:38165 59.04935:4754 63.02338:4253 65.03873:64980 66.04629:5017 67.05437:131877 68.02428:890062 68.05775:7153 68.99724:6053 69.00829:472309 69.02155:5163 69.02771:7354 69.03347:24845 …	226.16638:145922848 227.16973:24257604 228.17309:6978642	221006_Swspiked_oSPE_BEH_DDA_ESIpos_12	2133327274.66667	4399284.37308676	DTXSID6022341	prometon	ISEUFVQQFVOBCY-UHFFFAOYSA-N	ISEUFVQQFVOBCY-UHFFFAOYSA-N	C10H19N5O	COC1=NC(NC(C)C)=NC(NC(C)C)=N1	225.15896	11.56	0.01699999999999946	correct formula	-1.176337718963623	-0.8918566017412141
1774	9	-1.1598827838897705	C5H12NO3PS2	[M+H]+	DDA	Surface water	3.9588388105267054	1	6.436	230.00722	50.01549:6097 51.02315:29625 53.00256:12977 53.03879:52315 55.01817:38342 55.05453:68364 56.96494:95864 57.03384:16127 58.02896:18573 58.96053:193780 58.99528:39638 59.96654:41819 59.99997:45594 61.01085:66274 62.01863:36327 62.9453:33212 62.99948:94726 63.02314:7825 64.97885:11237 65.03875:103212 67.0544:141589 69.03359:18108 69.06994:27606 71.04925:13984 72.99787:10535 76.02374:8044 77.04085:38…	230.00722:168722368 231.01057:15056213 232.01393:20428236	221006_Swspiked_oSPE_BEH_DDA_ESIpos_12	4391556437.33333	50243796.8546151	DTXSID7020479	Dimethoate	MCWXGJITAZMZEV-UHFFFAOYSA-N	MCWXGJITAZMZEV-UHFFFAOYSA-N	C5H12NO3PS2	CNC(=O)CSP(=S)(OC)OC	228.999625	6.41	0.0259999999999998	correct formula	-1.3463728427886963	-1.3825508401615432
10	1	-0.505001425743103	C6H7N	[M-H]-	DDA	Wastewater	3.8629272928317584	1	3.328	92.05075	50.0035:15921 54.335:2078 59.01381:4303 63.96254:53230 64.00682:18004 65.00362:2660 65.01459:318739 65.03964:158211 66.01784:8508 66.0352:14011 66.04323:4802 73.01175:17617 75.02428:14184 78.98532:8560 79.95762:30884 90.03526:12147 92.01009:3148 92.02574:244979 92.05086:1045351 92.06743:6466 92.09257:2973 93.00188:4094 93.02933:12706 93.03465:302806 93.04601:20816 93.05394:65731	92.05075:35756220 93.0541:4181656 94.05746:0	221006_Wwspiked_oSPE_BEH_DDA_ESIneg_65	287278325.333333	10727362.4737799	DTXSID8020090	Aniline	PAYRUJLWNCNPSJ-UHFFFAOYSA-N	PAYRUJLWNCNPSJ-UHFFFAOYSA-N	C6H7N	NC1=CC=CC=C1	93.05785	3.85	0.5220000000000002	correct formula	-0.3987524509429931	-0.4636030324953176
2022	10	-1.9176326990127563	C15H10O4	[M-H]-	DDA	Wastewater	3.730556520250842	1	8.39	253.05099	57.03467:17707 59.01378:22233 63.02408:62822 65.00331:410681 67.01922:31207 71.05039:12093 73.02973:20868 75.0242:11301 77.03982:14952 79.9576:259275 80.96548:17206 81.95318:37082 88.0321:12308 89.03993:38025 91.01907:409163 92.02237:14550 93.03458:24523 95.05017:22032 95.95251:61269 96.95849:523814 97.06619:11039 104.027:43276 107.01412:12413 108.02179:23860 111.08198:15517 116.02691:31209 117.0…	253.05099:318106336 254.05434:88451664 255.0577:4794632	221006_Wwspiked_oSPE_BEH_DDA_ESIneg_65	6380421973.33333	136794215.064867	DTXSID9022310	Daidzein	ZQSIJRDFPHDXIC-UHFFFAOYSA-N	ZQSIJRDFPHDXIC-UHFFFAOYSA-N	C15H10O4	OC1=CC=C(C=C1)C1=COC2=C(C=CC(O)=C2)C1=O	254.05791	8.99	0.5999999999999996	correct formula	-1.9176326990127563	NA
2041	11	-0.3793225288391114	C6H13N3O6S	[M-H]-	DDA	Wastewater	2.2538477582943774	1	6.019	254.04507	53.00309:8145 55.01891:25178 57.03443:95832 58.02981:16112 59.01376:131398 60.99302:5016 63.96253:6086 65.00332:8326 65.03962:6507 65.99887:8122 66.03514:5472 67.01917:19234 67.03042:5644 68.99848:26097 69.03482:29503 71.01406:179509 71.05035:72442 72.01743:8011 72.99323:97829 73.02971:36385 74.02496:12483 74.97924:7592 75.00886:525802 75.03991:6294 76.01216:14558 78.96601:30170 79.95755:148525 8…	254.04507:24434126 255.04842:3387896 256.05178:13578654	221006_Wwspiked_oSPE_BEH_DDA_ESIneg_65	670201536	30509369.3136225	DTXSID5032442	Imidacloprid	YWTYJOPNNQFBPC-UHFFFAOYSA-N	YWTYJOPNNQFBPC-UHFFFAOYSA-N	C9H10ClN5O2	[O-][N+](=O)\N=C1/NCCN1CC1=CN=C(Cl)C=C1	255.052303	5.95	0.06899999999999995	incorrect formula	-0.24621304869651792	-0.07680924747480725
2188	12	-1.8818143606185913	C16H25NO2	[M-H]-	DDA	Wastewater	3.6246347417086846	1	7.563	262.18121	55.01897:13406 57.03445:15003 59.0138:55020 63.02382:7294 65.00332:19790 65.03991:14377 66.03514:7689 67.01893:11989 69.03485:6628 71.01409:12016 71.0504:13097 73.02975:18836 79.95764:176686 80.9655:20880 80.98076:36557 81.95318:42107 83.01385:7386 83.0504:8020 85.02967:9775 89.02462:7194 89.03995:6797 91.04006:7875 91.05545:38539 93.03468:65300 95.05019:14202 95.95235:14866 96.96026:59197 97.066…	262.18109:14353588 263.18444:3637784 264.1878:0	221006_Wwspiked_oSPE_BEH_DDA_ESIneg_65	564637034.666667	10332472.4536172	DTXSID7023691	Tramadol	TVYLLZQTGLZFBW-ZBFHGGJFSA-N	TVYLLZQTGLZFBW-ZBFHGGJFSA-N	C16H25NO2	COc1cccc(c1)C1(O)CCCCC1CN(C)C	263.18853	6.81	0.7530000000000001	correct formula	-0.910847783088684	NA
2201	14	-1.292914628982544	C7H8ClF3O3S	[M-H]-	DDA	Wastewater	2.1834024137269163	1	7.703	262.97589	55.01896:8190 56.98039:5383 57.03462:12008 58.02984:9495 59.01376:19864 59.90833:3789 63.94469:5586 63.96253:4771 65.00325:11243 65.03987:59163 65.99886:3461 67.01922:5106 69.03485:5445 71.01408:5609 71.05039:6221 73.02974:7566 74.02496:4678 78.91903:20932 79.05544:15744 79.95757:106479 80.91703:48926 80.96543:21540 80.98111:48397 81.03477:22548 81.95359:7182 83.05041:23439 85.02966:9851 85.06629…	262.97629:22366426 263.97964:3270816 264.983:0	221006_Wwspiked_oSPE_BEH_DDA_ESIneg_65	197831770.666667	5485434.45596111	DTXSID6062599	Perfluoro-n-pentanoic acid	CXZGQIAOTKWCDB-UHFFFAOYSA-N	CXZGQIAOTKWCDB-UHFFFAOYSA-N	C5HF9O2	OC(=O)C(F)(F)C(F)(F)C(F)(F)C(F)(F)F	263.9832859	8.06	0.3570000000000002	incorrect formula	-0.15887242555618286	NA
2271	17	-0.9527713060379028	C6H12BNO4S3	[M-H]-	DDA	Wastewater	2.302140178087185	1	13.444	266.99844	57.03443:289644 58.02981:109360 59.01378:600381 60.01723:6964 69.03485:15571 71.01401:36795 71.05036:110624 72.05385:9064 73.02974:10761 79.9246:7930 79.95758:613168 79.99175:6850 80.95689:23429 81.03472:64959 81.95321:222640 81.96168:27073 83.0504:397977 84.0538:11078 85.02966:11611 85.06585:208218 86.06932:11391 91.01908:21948 95.05019:12109 95.95236:258395 96.91598:11445 96.96004:831647 97.066…	266.99844:25261078 268.00179:5856419 269.00515:34059592	221006_Wwspiked_oSPE_BEH_DDA_ESIneg_65	252911301.333333	32346943.1223884	DTXSID6021824	Dichlorophene	MDNWOSOZYLHTCG-UHFFFAOYSA-N	MDNWOSOZYLHTCG-UHFFFAOYSA-N	C13H10Cl2O2	OC1=CC=C(Cl)C=C1CC1=CC(Cl)=CC=C1O	268.00578	13.49	0.045999999999999375	incorrect formula	-2.6630148887634277	NA
2693	18	-1.2696613073349	C13H21FO2S2	[M-H]-	DDA	Wastewater	1.8287089122752376	1	12.915	291.09058	57.03441:70836 58.02982:339942 59.01377:371244 63.96252:17419 65.03983:30311 67.01921:10605 67.02687:10762 67.03039:2426526 67.04042:17534 67.05558:35011 68.03357:48061 69.03483:11764 70.02998:7721 71.01403:37649 71.05038:235983 72.92967:12490 72.99323:9503 78.98603:17633 79.95758:234624 80.027:29141 80.9655:38944 80.98073:10996 81.03473:62413 82.01732:12631 83.05043:53863 84.04549:27567 85.06627…	291.09058:34422060 292.09393:11007330 293.09729:23164016	221006_Wwspiked_oSPE_BEH_DDA_ESIneg_65	418193301.333333	15608466.8766694	DTXSID6046555	Climbazole	OWEGWHBOCFMBLP-UHFFFAOYNA-N	OWEGWHBOCFMBLP-UHFFFAOYNA-N	C15H17ClN2O2	CC(C)(C)C(=O)C(OC1=CC=C(Cl)C=C1)N1C=CN=C1	292.09786	12.9	0.014999999999998792	incorrect formula	-1.1034001111984253	NA
2728	19	-0.8387010097503662	C16H22O5	[M-H]-	DDA	Wastewater	3.597040286740023	1	8.218	293.1394	51.0239:23660 55.01897:5238 56.9804:3840 57.03461:20795 58.02985:7343 59.01373:31192 63.96254:2545 65.00352:11722 65.03991:5656 65.99859:2742 66.03515:5072 67.01923:4382 69.03485:5938 71.01409:5708 71.05034:30084 72.99325:4965 73.02973:42961 74.02497:4363 75.00888:2698 75.04544:28640 77.03981:17091 78.919:109169 78.95931:5573 79.95756:79413 80.91701:99315 80.96539:13155 80.98108:11576 81.9532:349…	293.13989:53274508 294.14324:15919181 295.1466:380820	221006_Wwspiked_oSPE_BEH_DDA_ESIneg_65	782890218.666667	27602333.7321122	DTXSID50873160	Mono(2-ethyl-5-hydroxyhexyl)Phthalate (Mixture of Diastereomerms)	RYPQSGURZSTFSX-UHFFFAOYNA-N	RYPQSGURZSTFSX-UHFFFAOYNA-N	C16H22O5	CCC(CCC(C)O)COC(=O)C1=CC=CC=C1C(=O)O	294.14672	8.93	0.7119999999999997	correct formula	-0.5060003399848938	NA
1068	2	-0.9997984766960144	C10H10O4	[M-H]-	DDA	Wastewater	3.713274953413863	1	3.868	193.0508	50.0035:9126 55.01877:21775 56.98041:13746 59.01379:58213 61.02962:25617 65.00326:45872 65.9986:21286 66.00974:36213 66.03517:14582 67.01925:11892 69.03487:12970 77.03986:8991 79.05545:23400 79.9576:82654 80.96547:72217 81.03478:14404 83.01388:237016 84.01745:12032 86.06121:9852 89.03998:88120 90.03489:11163 91.05548:10964 93.03464:82260 94.00497:21035 94.02992:22093 95.01393:25901 95.05072:8900 …	193.0508:210033168 194.05415:21077916 195.05751:5233430	221006_Wwspiked_oSPE_BEH_DDA_ESIneg_79	3977017002.66667	62703976.8747277	DTXSID3052696	Monoethyl Phthalate	YWWHKOHZGJFMIE-UHFFFAOYSA-N	YWWHKOHZGJFMIE-UHFFFAOYSA-N	C10H10O4	CCOC(=O)C1=CC=CC=C1C(O)=O	194.05791	4.52	0.6519999999999997	correct formula	-0.6547859311103821	NA
2749	22	-1.6602336168289185	C14H11Cl2NO2	[M-H]-	DDA	Wastewater	4.484823266722437	1	10.808	294.00934	57.03444:22990 58.02983:13403 59.01378:19158 66.03513:10273 69.03484:11296 71.01402:210416 71.05039:15528 79.9242:18331 79.95754:2005166 79.98982:10154 80.95688:16482 80.96548:20856 80.98113:22579 81.95349:50812 83.05038:9972 93.03507:18399 95.05067:11322 95.9523:820354 96.91597:24667 96.96003:2823717 97.0036:11920 97.06619:20771 97.94834:19303 97.95979:27779 98.956:63383 99.00894:11437 107.05038…	294.00934:75000528 295.01269:21867622 296.01605:101480336	221006_Wwspiked_oSPE_BEH_DDA_ESIneg_65	817810026.666667	28790368.5502344	DTXSID3037208	Diclofenac sodium salt	DCOPUUMXTXDBNB-UHFFFAOYSA-N	KPHWPUGNDIVLNH-UHFFFAOYSA-M	C14H11Cl2NO2	OC(=O)CC1=C(NC2=C(Cl)C=CC=C2Cl)C=CC=C1	295.01668	11.48	0.6720000000000006	correct formula	-1.8472834825515747	NA
2820	23	-3.03798246383667	C18H18O4	[M-H]-	DDA	Wastewater	4.870216226128659	1	9.68	297.11343	65.03985:881218 67.01918:160292 68.45146:44108 79.05538:284883 79.95749:228805 80.98074:55079 81.03474:40502 91.05533:189737 92.02701:374059 93.03456:380038 95.05018:70957 96.96026:134077 102.04776:48151 103.05555:123500 106.04265:1468850 106.99868:95983 107.05035:9201921 107.10093:53313 108.02176:194157 108.05376:348693 109.02965:71058 109.06632:99803 115.05565:153353 117.03497:154248 118.98969:…	297.11343:1282977792 298.11678:523405344 299.12014:41446000	221006_Wwspiked_oSPE_BEH_DDA_ESIneg_65	35248818858.6667	4405433447.39493	DTXSID0048183	rac Enterolactone	HVDGDHBAMCBBLR-UHFFFAOYNA-N	HVDGDHBAMCBBLR-WMLDXEAASA-N	C18H18O4	Oc1cccc(CC2COC(=O)C2Cc2cccc(O)c2)c1	298.12051	9.7	0.019999999999999574	correct formula	-3.03798246383667	NA
2857	24	-0.2028563767671585	C6H12Cl3O5P	[M-H]-	DDA	Wastewater	1.732681006124072	1	8.382	298.94293	55.01895:8525 57.03458:19789 57.97553:4657 59.01372:61923 60.01721:4941 63.96251:13698 64.95269:6663 65.99855:4731 68.99605:9682 69.03482:10645 71.01396:31009 71.05037:7994 72.99322:10388 73.02966:60542 75.00919:4187 78.919:5591 79.9243:31852 79.95753:3031413 79.98981:17478 79.99249:12733 80.95686:14316 80.96537:17803 80.98108:296058 81.03472:6136 81.98181:27157 82.96108:64011 82.97851:7343 83.01…	298.94293:131321720 299.94628:18181402 300.94964:22121952	221006_Wwspiked_oSPE_BEH_DDA_ESIneg_65	1132857386.66667	44394632.0020675	DTXSID3037707	Perfluoro-1-butanesulfonate	JGTNAGYHADQMCM-UHFFFAOYSA-N	LVTHXRLARFLXNR-UHFFFAOYSA-M	C4HF9O3S	OS(=O)(=O)C(F)(F)C(F)(F)C(F)(F)C(F)(F)F	299.9502729	8.71	0.3280000000000012	incorrect formula	-1.9361340999603271	NA
298	25	-0.7892058491706848	C7H7N3	[M-H]-	DDA	Wastewater	3.65998435193627	1	7.277	132.05695	50.00337:95918 64.01921:211489 65.02275:9457 78.03472:6458 88.01928:10222 99.92585:5104 102.03509:161645 102.9944:9140 103.02358:7214 103.04319:909826 104.04646:76478 104.05092:459625 105.02217:9694 105.05388:34165 112.93088:14624 115.92104:14936 116.92091:5388 117.03513:19235 118.03007:7484 120.04576:97211 121.04896:7832 131.03795:45545 131.05022:7710 131.92897:27232 131.98576:26413 132.04543:32…	132.05695:209849616 133.0603:20110904 134.06366:6829134	221006_Wwspiked_oSPE_BEH_DDA_ESIneg_65	4538853546.66667	40372073.7389449	DTXSID50274037	4-Methyl-1H-benzotriazole	CMGDVUCDZOBDNL-UHFFFAOYSA-N	CMGDVUCDZOBDNL-UHFFFAOYSA-N	C7H7N3	CC1=CC=CC2=C1N=NN2	133.064	7.41	0.133	correct formula	-0.875713050365448	NA
298	25	-0.7892058491706848	C7H7N3	[M-H]-	DDA	Wastewater	3.65998435193627	1	7.277	132.05695	50.00337:95918 64.01921:211489 65.02275:9457 78.03472:6458 88.01928:10222 99.92585:5104 102.03509:161645 102.9944:9140 103.02358:7214 103.04319:909826 104.04646:76478 104.05092:459625 105.02217:9694 105.05388:34165 112.93088:14624 115.92104:14936 116.92091:5388 117.03513:19235 118.03007:7484 120.04576:97211 121.04896:7832 131.03795:45545 131.05022:7710 131.92897:27232 131.98576:26413 132.04543:32…	132.05695:209849616 133.0603:20110904 134.06366:6829134	221006_Wwspiked_oSPE_BEH_DDA_ESIneg_65	4538853546.66667	40372073.7389449	DTXSID1038743	5-Methyl-1H-benzotriazole	LRUDIIUSNGCQKF-UHFFFAOYSA-N	LRUDIIUSNGCQKF-UHFFFAOYSA-N	C7H7N3	CC1=CC2=C(NN=N2)C=C1	133.064	7.41	0.133	correct formula	-0.875713050365448	NA
2981	26	-1.699527144432068	C10H13F3N6O2	[M-H]-	DDA	Wastewater	1.8495844433488928	1	6.745	305.09677	55.01874:6802 55.03014:5124 56.98039:3770 57.0344:15067 57.97554:4606 59.01378:27587 63.96253:9639 65.01457:6966 65.0399:3411 65.99853:23734 66.00982:11809 66.03514:4834 67.01893:4981 67.03043:13619 67.99921:23216 68.02548:2335914 68.03594:16209 68.05077:15053 68.05318:9353 68.09539:4021 69.0225:16447 69.02899:31730 69.03484:6584 71.01408:10371 71.05034:12827 72.04564:9497 72.99324:5683 73.00865:…	305.0968:121138392 306.10015:28505752 307.10351:2177187	221006_Wwspiked_oSPE_BEH_DDA_ESIneg_65	2158330368	61361540.6639561	DTXSID3020627	Fluconazole	RFHAOTPXVQNOHP-UHFFFAOYSA-N	RFHAOTPXVQNOHP-UHFFFAOYSA-N	C13H12F2N6O	OC(CN1C=NC=N1)(CN1C=NC=N1)C1=C(F)C=C(F)C=C1	306.104065	6.73	0.01499999999999968	incorrect formula	-1.6052693128585815	NA
3017	27	-1.218836784362793	C14H12O6S	[M-H]-	DDA	Wastewater	4.693001901800064	1	7.1	307.02814	55.01895:6264 56.98037:5383 57.03467:16572 59.01376:28939 63.9625:74708 65.00327:23046 65.03961:6149 66.01123:5948 66.03512:8100 67.01921:6951 68.02568:33146 68.99848:28091 69.02252:5581 69.02898:6207 69.03483:10902 70.99608:5180 71.01407:8585 71.05038:9733 71.96757:10453 72.99323:8016 73.02973:11102 74.02494:3658 79.01919:5280 79.92381:14066 79.95757:1352397 79.97062:9424 79.98981:9958 80.95687:…	307.02802:217528208 308.03137:64905084 309.03473:21886808	221006_Wwspiked_oSPE_BEH_DDA_ESIneg_65	2609533952	75432853.7650511	DTXSID2042436	Sulisobenzone	CXVGEDCSTKKODG-UHFFFAOYSA-N	CXVGEDCSTKKODG-UHFFFAOYSA-N	C14H12O6S	COC1=C(C=C(C(=O)C2=CC=CC=C2)C(O)=C1)S(O)(=O)=O	308.03546	7.45	0.35000000000000053	correct formula	-1.218836784362793	NA
3021	28	-0.91654771566391	C16H20O6	[M-H]-	DDA	Wastewater	3.507113787078397	1	8.263	307.11905	55.01888:16851 57.03463:14274 59.01373:36095 63.96252:18946 65.00359:10009 65.03984:12192 67.01921:17040 69.03484:5235 71.01408:7435 71.05039:11435 72.99324:3704 78.919:54174 78.9593:6258 78.98596:17094 79.01921:6971 79.05541:8154 79.95757:168229 80.91698:55399 80.96549:27722 80.98109:62270 81.03473:16196 81.95318:4954 81.98186:8350 82.97853:7390 83.05039:9899 85.02966:9114 85.06586:4622 87.04522…	307.11905:132760496 308.1224:43051116 309.12576:0	221006_Wwspiked_oSPE_BEH_DDA_ESIneg_65	1843334101.33333	23744518.0908508	DTXSID20873152	Mono(5-carboxy-2-ethylpentyl)phthalate rac	XFGRNAPKLGXDGF-UHFFFAOYSA-N	XFGRNAPKLGXDGF-UHFFFAOYNA-N	C16H20O6	CCC(CCCC(=O)O)COC(=O)C1=CC=CC=C1C(=O)O	308.12599	7.31	0.9530000000000003	correct formula	-0.9783726334571838	NA
3158	29	-1.5317609310150146	C11H14Cl3O2P	[M-H]-	DDA	Wastewater	2.21307328316027	1	9.784	312.97272	56.9804:2967 57.03462:20637 57.97555:13188 58.02985:6305 59.01378:21321 64.95273:9438 65.00333:3790 65.03963:9051 66.03515:3913 67.01924:5961 68.99608:7923 68.99824:3685 69.03486:5381 70.07092:2595 71.01407:12620 71.05041:8447 72.99326:6195 73.02976:9804 74.02463:4302 78.9661:5522 79.95759:119022 80.96551:9131 80.98112:37769 81.03471:16814 81.9532:5301 81.98188:2655 82.97855:4021 83.05041:9033 85…	312.97321:29031418 313.97656:6439936 314.97992:0	221006_Wwspiked_oSPE_BEH_DDA_ESIneg_65	269395120	22388008.5119927	DTXSID3031862	Perfluoro-n-hexanoic acid	PXUULQAPEKKVAH-UHFFFAOYSA-N	PXUULQAPEKKVAH-UHFFFAOYSA-N	C6HF11O2	OC(=O)C(F)(F)C(F)(F)C(F)(F)C(F)(F)C(F)(F)F	313.9800919	10.1	0.31599999999999895	incorrect formula	-0.409493625164032	NA
1069	3	-0.9997984766960144	C10H10O4	[M-H]-	DDA	Wastewater	3.6647532577468382	1	3.642	193.05083	50.00349:9112 51.02394:9482 55.01875:18456 56.98039:26298 59.01376:98676 61.02961:31216 65.00326:43413 65.03991:12613 65.99858:19386 66.00981:23443 66.03515:14721 67.01894:15889 78.03507:23957 79.05543:25255 79.95755:57942 81.04611:11787 83.01424:261373 89.03988:94200 90.03532:21578 92.05082:29324 93.03464:70893 94.0299:11037 95.0139:29673 95.05069:12613 97.02975:61688 104.02708:19979 105.03487:1…	193.05072:213237840 194.05407:89130032 195.05743:42303456	221006_Wwspiked_oSPE_BEH_DDA_ESIneg_65	2482310741.33333	146132226.28189299	DTXSID3052696	Monoethyl Phthalate	YWWHKOHZGJFMIE-UHFFFAOYSA-N	YWWHKOHZGJFMIE-UHFFFAOYSA-N	C10H10O4	CCOC(=O)C1=CC=CC=C1C(O)=O	194.05791	4.52	0.8779999999999997	correct formula	-0.6547859311103821	NA
3316	30	-1.6388399600982666	C15H34N2O3S	[M-H]-	DDA	Wastewater	1.851868331414396	1	14.787	321.22052	57.03467:11056 59.01372:38505 62.9641:63296 63.96256:50807 71.05039:18341 76.06738:10381 78.92466:16807 78.92767:35988 78.95478:19399 78.9593:5966650 78.99245:53467 79.00187:15492 79.92229:15298 79.92536:43239 79.94377:36056 79.95298:20280 79.95759:7252616 79.99096:58431 80.95697:39943 80.96548:599761 82.96109:15048 93.97319:73968 96.96054:11650 99.08195:17935 110.98528:26379 113.09786:13264 115.…	321.22052:279226304 322.22387:87278240 323.22723:0	221006_Wwspiked_oSPE_BEH_DDA_ESIneg_65	2318567424	37351602.7761924	DTXSID1027134	Bis(2-ethylhexyl) phosphate	SEGLCEQVOFDUPX-UHFFFAOYNA-N	SEGLCEQVOFDUPX-UHFFFAOYNA-N	C16H35O4P	CCCCC(CC)COP(O)(=O)OCC(CC)CCCC	322.2273	15.2	0.4129999999999985	incorrect formula	-1.3259851932525637	-0.9128075734955984
3473	31	-0.6275706887245178	C12H11ClN2O5S	[M-H]-	DDA	Wastewater	3.9671736485748466	1	6.513	329.00085	55.01853:6009 57.03445:20693 57.97532:6896 58.02961:4976 59.01379:30916 61.97029:9490 63.96251:21435 64.95244:5036 65.00333:5106 65.03963:5953 65.99859:3320 66.03511:13129 67.01894:5383 67.02984:2660 69.03455:6486 71.01401:10755 71.05008:6199 72.00924:3096 72.99292:7900 73.0297:11266 74.02485:21064 75.00888:4338 77.96583:100653 78.91902:11159 78.97363:4611 79.95751:135590 79.9814:2787 80.91704:46…	329.00085:11672477 330.0042:0 331.00756:7097562	221006_Wwspiked_oSPE_BEH_DDA_ESIneg_65	186442346.666667	13168214.7139757	DTXSID6020648	Furosemide	ZZUFCTLCJUWOSV-UHFFFAOYSA-N	ZZUFCTLCJUWOSV-UHFFFAOYSA-N	C12H11ClN2O5S	NS(=O)(=O)C1=C(Cl)C=C(NCC2=CC=CO2)C(=C1)C(O)=O	330.00772	6.81	0.2969999999999997	correct formula	-1.3032453060150146	NA
4004	32	-0.8062124252319336	C9H16O7S4	[M-H]-	DDA	Wastewater	2.07791825954486	1	11.191	362.96988	55.01875:3126 57.03451:21965 58.00589:4320 59.01388:26097 61.98836:6442 63.96254:4948 64.95245:5015 65.00333:8231 67.01894:3449 68.99608:4002 69.03492:56952 71.0141:9818 71.05041:8874 72.99326:9705 73.02956:17987 75.00888:3071 75.04516:9839 78.91904:2751 79.95768:121853 80.9569:3213 80.96513:20153 80.98081:15110 81.03476:6594 81.95329:41373 81.96157:4543 81.98188:5261 82.96111:3398 82.97855:4494 …	362.96988:51943164 363.97323:12958457 364.97659:0	221006_Wwspiked_oSPE_BEH_DDA_ESIneg_65	371962421.333333	13283767.935913	DTXSID1037303	Perfluoro-n-heptanoic acid	ZWBAMYVPMDSJGQ-UHFFFAOYSA-N	ZWBAMYVPMDSJGQ-UHFFFAOYSA-N	C7HF13O2	OC(=O)C(F)(F)C(F)(F)C(F)(F)C(F)(F)C(F)(F)C(F)(F)F	363.9768979	11.47	0.2789999999999999	incorrect formula	-0.6944577693939209	NA
4475	33	-0.7665531635284424	C12H8N4O4S4	[M-H]-	DDA	Wastewater	2.0094160367737612	1	11.34	398.93658	57.03467:9017 59.01373:16309 63.96252:3647 68.99606:8609 69.03483:3781 71.01407:5383 71.0507:3017 72.99323:3099 73.02973:5369 78.91901:4773 78.95929:3820 79.91308:5437 79.92421:17843 79.94441:15743 79.95753:2127586 79.98944:3966 79.99212:11854 80.00134:5567 80.95683:12790 80.96541:34008 80.98102:12713 81.98185:3065 82.96114:24931 82.97852:3656 83.05038:6279 87.00904:3522 87.04521:4273 88.00418:70…	398.93637:68591600 399.93972:25571076 400.94308:37302264	221006_Wwspiked_oSPE_BEH_DDA_ESIneg_65	666245162.666667	115050828.80327	DTXSID90892476	Perfluoro-1-hexanesulfonate	QZHDEAJFRJCDMF-UHFFFAOYSA-N	WXNIEINRHBIHRE-UHFFFAOYSA-M	C6HF13O3S	C(C(C(C(F)(F)S(=O)(=O)O)(F)F)(F)F)(C(C(F)(F)F)(F)F)(F)F	399.9438849	11.61	0.2699999999999996	incorrect formula	-1.5268402099609375	NA
4654	34	-0.9872885942459106	C12H14O10S3	[M-H]-	DDA	Wastewater	2.104953493211234	1	12.253	412.96689	59.01378:184840 63.96251:51538 64.9704:170292 71.01406:53575 73.02938:24473 79.92495:116144 79.95758:11152368 79.97022:67870 79.98865:37039 79.99172:124549 80.04628:24744 80.96546:627281 94.98115:187299 95.95238:4321981 95.99419:21984 95.99722:46429 96.48218:24049 96.84071:29140 96.88011:27117 96.9011:26306 96.91287:48047 96.91646:261436 96.96004:26967624 96.97707:162448 97.00203:29196 97.00562:2…	412.96671:26422402 413.97006:9861225 414.97342:0	221006_Wwspiked_oSPE_BEH_DDA_ESIneg_65	211420944	28999387.4554409	DTXSID8031865	Perfluoro-n-octanoic acid	SNGREZUHAYWORS-UHFFFAOYSA-N	SNGREZUHAYWORS-UHFFFAOYSA-N	C8HF15O2	OC(=O)C(F)(F)C(F)(F)C(F)(F)C(F)(F)C(F)(F)C(F)(F)C(F)(F)F	413.9737039	12.48	0.2270000000000003	incorrect formula	-0.7029363512992859	NA
[truncated: 824 more rows]
